# Supplementary material for: Linking the composition of cryoconite prokaryotic communities in the Arctic, Antarctic, and Central Caucasus with their chemical characteristics
Source: Sci Rep. 2024 Jul 9;14:15838. doi: 10.1038/s41598-024-64452-3 (PMC11233692; doi:10.1038/s41598-024-64452-3)
Supplement: Supplementary file 3 — Supplementary Information 3. [file 41598_2024_64452_MOESM3_ESM.xlsx]

## Sheet: Table S1
Table S1a. List of samples, description and their chemical properties																			Table S1b. P-Values for differences in chemical parameters of the substrate between sites measured by Tukey HSD test
		Western Antarctica
Sample	Glacier	Description	Elevation_mamsl	Coordinates	рН	TOC	TON	C/N	N-NH4	N-NO3	P2O5	K2O	Cu	Pb	Zn	Cd	Ni		Tukey pH	PAG	PAOr	Mushketova	IGAN	Skhelda	Garabashi		Tukey Cu	PAG	PAOr	Mushketova	IGAN	Skhelda	Garabashi
1	Pimpirev	Volcano	88	62.6856 S 60.4056 W	4.12	0.08	0.06	1.33	119	1	37	196	6.85	3.12	13.3	0.258	6.33		PAG		0.99912	0.358002	0.966971	0.000131813	0.000131813		PAG		0.000927759	0.000131816	0.000131813	0.304419	1
	(PAG)				4.1	0.08	0.06	1.33333	119	1	37	196	6.85	3.12	13.3	0.258	6.33		PAOr	0.99912		0.160769	0.834606	0.000131813	0.000131813		PAOr	0.000927759		0.327355	0.000131813	0.00013196	0.000326706
					4.2	0.08	0.06	1.33333	119	1	37	196	6.85	3.12	13.3	0.258	6.33		Mushketova	0.358002	0.160769		0.791104	0.000131813	0.000131813		Mushketova	0.000131816	0.327355		0.000131813	0.000131813	0.000131813
					4.3	0.08	0.06	1.33333	119	1	37	196	6.85	3.12	13.3	0.258	6.33		IGAN	0.966971	0.834606	0.791104		0.000131813	0.000131813		IGAN	0.000131813	0.000131813	0.000131813		0.000131813	0.000131813
2	Pimpirev	Volcano	103	62.6856 S 60.4056 W	4.2	0.78	0.12	6.5	128	1	40	224	9.55	3.27	16.6	0.295	6.9		Skhelda	0.000131813	0.000131813	0.000131813	0.000131813		0.924665		Skhelda	0.304419	0.00013196	0.000131813	0.000131813		0.206941
	(PAG)				4.3	0.78	0.12	6.5	128	1	40	224	9.55	3.27	16.6	0.295	6.9		Garabashi	0.000131813	0.000131813	0.000131813	0.000131813	0.924665			Garabashi	1	0.000326706	0.000131813	0.000131813	0.206941
					4.1	0.78	0.12	6.5	128	1	40	224	9.55	3.27	16.6	0.295	6.9
					4.2	0.78	0.12	6.5	128	1	40	224	9.55	3.27	16.6	0.295	6.9		Tukey TOC	PAG	PAOr	Mushketova	IGAN	Skhelda	Garabashi		Tukey Pb	PAG	PAOr	Mushketova	IGAN	Skhelda	Garabashi
3	Pimpirev	Volcano with biogenic material of ornithogenic origin	114	62.6897 S 60.4178 W	4	3.92	0.53	7.39623	280	1	11	375	15.8	5.53	23	0.357	8.06		PAG		0.000131813	0.965283	0.888971	0.952379	0.996242		PAG		0.999757	0.607598	0.000131816	0.99955	0.69335
	(PAOr)				4.1	3.92	0.53	7.39623	280	1	11	375	15.8	5.53	23	0.357	8.06		PAOr	0.000131813		0.000131813	0.000131813	0.000131813	0.000131813		PAOr	0.999757		0.810571	0.000131829	0.990046	0.861558
					4.3	3.92	0.53	7.39623	280	1	11	375	15.8	5.53	23	0.357	8.06		Mushketova	0.965283	0.000131813		0.998298	0.999911	0.638219		Mushketova	0.607598	0.810571		0.000131817	0.366691	1
					4.4	3.92	0.53	7.39623	280	1	11	375	15.8	5.53	23	0.357	8.06		IGAN	0.888971	0.000131813	0.998298		0.999996	0.500597		IGAN	0.000131816	0.000131829	0.000131817		0.000131813	0.000131969
4	Pimpirev	Volcano with biogenic material of ornithogenic origin	121	62.6897 S 60.4178 W	4.3	5.44	0.61	8.91803	306	2	13	395	20.4	6.31	27.4	0.409	8.49		Skhelda	0.952379	0.000131813	0.999911	0.999996		0.698107		Skhelda	0.99955	0.990046	0.366691	0.000131813		0.467075
	(PAOr)				3.9	5.44	0.61	8.91803	306	2	13	395	20.4	6.31	27.4	0.409	8.49		Garabashi	0.996242	0.000131813	0.638219	0.500597	0.698107			Garabashi	0.69335	0.861558	1	0.000131969	0.467075
					4	5.44	0.61	8.91803	306	2	13	395	20.4	6.31	27.4	0.409	8.49
					4	5.44	0.61	8.91803	306	2	13	395	20.4	6.31	27.4	0.409	8.49		Tukey TON	PAG	PAOr	Mushketova	IGAN	Skhelda	Garabashi		Tukey Zn	PAG	PAOr	Mushketova	IGAN	Skhelda	Garabashi
																			PAG		0.000131813	0.000131813	0.000131813	0.000131933	0.000133042		PAG		0.572849	0.999973	0.000131813	0.983381	0.0198168
		Severnaya Zemlya archipelago																	PAOr	0.000131813		0.000131813	0.000131813	0.000131813	0.000131813		PAOr	0.572849		0.483701	0.000131813	0.927917	0.673732
Sample	Site Code		Elevation_mamsl	Coordinates	pH	TOC	TON	C/N	N-NH4	N-NO3	P2O5	K2O	Cu	Pb	Zn	Cd	Ni		Mushketova	0.000131813	0.000131813		0.808325	0.838436	0.0768776		Mushketova	0.999973	0.483701		0.000131813	0.988155	0.00321335
5	Mushketova	replicate 1	386.82	79.0961111 N 101.8569444 E	4.55	0.15	0.01	15	12	3	12	55	22.2	16.1	16.1	0.445	45.1		IGAN	0.000131813	0.000131813	0.808325		0.302463	0.008181		IGAN	0.000131813	0.000131813	0.000131813		0.000131813	0.000131813
					4.55	0.14	0.01	14	16	3	12	55	22.2	16.1	16.1	0.445	45.1		Skhelda	0.000131933	0.000131813	0.838436	0.302463		0.871611		Skhelda	0.983381	0.927917	0.988155	0.000131813		0.128073
					4.2	0.22	0.009	24.4444	14	3	12	53	22.2	16.1	16.1	0.445	45.1		Garabashi	0.000133042	0.000131813	0.0768776	0.008181	0.871611			Garabashi	0.0198168	0.673732	0.00321335	0.000131813	0.128073
					4.3	0.15	0.01	15	13	2	11	12	22.2	16.1	16.1	0.445	45.1
6	Mushketova	replicate 2	352.55	79.0977778 N 101.8575000 E	4.3	0.18	0.02	9	15	2	8	13	18.5	14.5	14.5	0.663	36.8		Tukey CN	PAG	PAOr	Mushketova	IGAN	Skhelda	Garabashi		Tukey Cd	PAG	PAOr	Mushketova	IGAN	Skhelda	Garabashi
					4.44	0.23	0.01	23	17	2	9	15	18.5	14.5	14.5	0.663	36.8		PAG		0.592085	0.00502368	0.000741744	0.995659	0.0629595		PAG		0.0143365	0.000131813	0.000131813	0.000131813	0.000131813
					4.78	0.26	0.02	13	18	3	12	21	18.5	14.5	14.5	0.663	36.8		PAOr	0.592085		0.457165	0.108593	0.877777	0.887564		PAOr	0.0143365		0.00013183	0.000131813	0.000131813	0.000131813
					4.66	0.27	0.03	9	20	3	11	21	18.5	14.5	14.5	0.663	36.8		Mushketova	0.00502368	0.457165		0.845219	0.0293002	0.975835		Mushketova	0.000131813	0.00013183		0.000131813	0.000131813	0.000131813
7	Mushketova	replicate 3	465.09	79.1183333 N 102.1536111 E	4.7	0.34	0.02	17	15	3	5	12	21.2	16.1	16.1	0.436	38.6		IGAN	0.000741744	0.108593	0.845219		0.00405348	0.52547		IGAN	0.000131813	0.000131813	0.000131813		0.000131813	0.000131813
					5.6	0.21	0.02	10.5	16	3	4	12	21.2	16.1	16.1	0.436	38.6		Skhelda	0.995659	0.877777	0.0293002	0.00405348		0.213948		Skhelda	0.000131813	0.000131813	0.000131813	0.000131813		0.300699
					4.12	0.23	0.02	11.5	18	3	12	15	21.2	16.1	16.1	0.436	38.6		Garabashi	0.0629595	0.887564	0.975835	0.52547	0.213948			Garabashi	0.000131813	0.000131813	0.000131813	0.000131813	0.300699
					4.2	0.16	0.009	17.7778	21	3	12	17	21.2	16.1	16.1	0.436	38.6
8	Mushketova	replicate 4	367	79.0952778 N 101.7227778 E	4.33	0.21	0.015	14	21	1	13	21	25	17.7	17.7	0.64	39		Tukey N-NH4	PAG	PAOr	Mushketova	IGAN	Skhelda	Garabashi		Tukey Ni	PAG	PAOr	Mushketova	IGAN	Skhelda	Garabashi
					4.55	0.33	0.01	33	21	1	5	18	25	17.7	17.7	0.64	39		PAG		0.000131814	0.000142308	0.000143283	0.000157271	0.480069		PAG		0.998798	0.000131813	0.000172765	0.999872	0.0325682
					4.2	0.21	0.01	21	24	3	3	18	25	17.7	17.7	0.64	39		PAOr	0.000131814		0.000131813	0.000131813	0.000131813	0.000132104		PAOr	0.998798		0.000131813	0.000349435	0.999992	0.0947506
					4.12	0.09	0.02	4.5	23	2	5	16	25	17.7	17.7	0.64	39		Mushketova	0.000142308	0.000131813		0.994281	0.966033	0.000131813		Mushketova	0.000131813	0.000131813		0.00100968	0.000131813	0.000131837
9	Mushketova	replicate 5	397	79.1052778 N 101.8561111 E	3.98	0.12	0.02	6	20	1	6	19	23.3	15.1	15.1	0.627	38.3		IGAN	0.000143283	0.000131813	0.994281		0.999674	0.000131813		IGAN	0.000172765	0.000349435	0.00100968		0.000250142	0.237904
					4.89	0.15	0.01	15	21	2	4	20	23.3	15.1	15.1	0.627	38.3		Skhelda	0.000157271	0.000131813	0.966033	0.999674		0.000131813		Skhelda	0.999872	0.999992	0.000131813	0.000250142		0.0656218
					4.66	0.19	0.02	9.5	22	2	10	20	23.3	15.1	15.1	0.627	38.3		Garabashi	0.480069	0.000132104	0.000131813	0.000131813	0.000131813			Garabashi	0.0325682	0.0947506	0.000131837	0.237904	0.0656218
					4.55	0.18	0.02	9	22	2	9	20	23.3	15.1	15.1	0.627	38.3
																			Tukey N-NO3	PAG	PAOr	Mushketova	IGAN	Skhelda	Garabashi
		Polar Ural																	PAG		0.320392	0.000131856	1	0.00161134	0.000780375
Sample	Site Code	Description	Elevation_mamsl	Coordinates	pH	TOC	TON	C/N	N-NH4	N-NO3	P2O5	K2O	Cu	Pb	Zn	Cd	Ni		PAOr	0.320392		0.00131827	0.226647	0.000132212	0.000131862
10	IGAN	replicate 1	1100	67.5756 N 66.0333 E	4.5	0.12	0.01	12	5	1	20	23	41	41	101	1	29		Mushketova	0.000131856	0.00131827		0.000131813	0.000131813	0.000131813
					4.1	0.13	0.008	16.25	4	1	24	34	40	44	110	1	21		IGAN	1	0.226647	0.000131813		0.000517594	0.000228183
					4.1	0.12	0.009	13.3333	6	1	24	36	41	44	108	1	17		Skhelda	0.00161134	0.000132212	0.000131813	0.000517594		0.99999
					4.4	0.09	0.008	11.25	7	1	32	36	59	123	107	1	42		Garabashi	0.000780375	0.000131862	0.000131813	0.000228183	0.99999
11	IGAN	replicate 2	1100	67.5756 N 66.0333 E	4.5	0.02	0.001	20	4	1	23	43	44	145	100	1	54
					4.3	0.03	0.001	30	12	1	12	56	35	136	78	1	25		Tukey P2O	PAG	PAOr	Mushketova	IGAN	Skhelda	Garabashi
					4.12	0.06	0.01	6	12	1	23	43	33	35	89	1	23		PAG		0.92939	0.79198	0.990205	0.000131813	0.000131813
					4.5	0.09	0.005	18	14	1	24	35	33	36	80	1	17		PAOr	0.92939		0.999993	0.997815	0.000131813	0.000131813
12	IGAN	replicate 3	1100	67.5756 N 66.0333 E	4.5	0.15	0.006	25	13	2	25	34	34	43	81	1	18		Mushketova	0.79198	0.999993		0.979673	0.000131813	0.000131813
					4.3	0.16	0.005	32	12	0	27	34	37	56	67	1	19		IGAN	0.990205	0.997815	0.979673		0.000131813	0.000131813
					4.3	0.12	0.007	17.1429	11	1	21	32	36	67	82	1	24		Skhelda	0.000131813	0.000131813	0.000131813	0.000131813		0.00684374
					4.2	0.07	0.008	8.75	12	1	23	29	29	18	67	1	27		Garabashi	0.000131813	0.000131813	0.000131813	0.000131813	0.00684374
		Central Caucasus																	Tukey K2O	PAG	PAOr	Mushketova	IGAN	Skhelda	Garabashi
Sample	Site Code	Description	Elevation_mamsl	Coordinates	pH	TOC	TON	C/N	N-NH4	N-NO3	P2O5	K2O	Cu	Pb	Zn	Cd	Ni		PAG		0.000131815	0.000131813	0.000131813	0.000131813	0.999754
13	Skhelda	glacier_slope	2422	43.1908 N 42.6458 E	6.07	0.16	0.04	4	2.7	0	411	29	2.84	0	20	0	8.42		PAOr	0.000131815		0.000131813	0.000131813	0.000131813	0.000131813
					6.07	0.16	0.04	4	2.7	0	411	29	2.84	0	20	0	8.42		Mushketova	0.000131813	0.000131813		0.971976	0.999898	0.000131813
					6.07	0.16	0.02	8	2.7	0	411	29	2.84	0	20	0	8.42		IGAN	0.000131813	0.000131813	0.971976		0.998755	0.000131813
					6.07	0.16	0.03	5.33333	2.7	0	411	29	2.84	0	20	0	8.42		Skhelda	0.000131813	0.000131813	0.999898	0.998755		0.000131813
14	Skhelda	glasier_edge	2422	43.1908 N 42.6458 E	6.45	0.11	0.02	5.5	3.2	0	241	26	3.94	0.21	18.4	0	6.93		Garabashi	0.999754	0.000131813	0.000131813	0.000131813	0.000131813
					6.45	0.11	0.015	7.33333	3.2	0	241	26	3.94	0.21	18.4	0	6.93
					6.45	0.11	0.02	5.5	3.2	0	241	26	3.94	0.21	18.4	0	6.93
					6.45	0.11	0.02	5.5	3.2	0	241	26	3.94	0.21	18.4	0	6.93
15	Garabashi	Cracked_glacier	3858	43.3050 N 42.4639 E	5.84	1.41	0.05	28.2	222	0.1	394	298	16.7	30.2	62	0.13	38.9
					5.84	1.41	0.06	23.5	222	0.1	394	298	16.7	30.2	62	0.13	38.9
					5.84	1.41	0.07	20.1429	222	0.1	394	298	16.7	30.2	62	0.13	38.9
					5.84	1.41	0.05	28.2	222	0.1	394	298	16.7	30.2	62	0.13	38.9
16	Garabashi	under_glacier	3858	43.3050 N 42.4639 E	7.25	0.29	0.02	14.5	247	0	304	260	6.92	17.1	35.5	0.05	15.9
					7.25	0.29	0.03	9.66667	247	0	304	260	6.92	17.1	35.5	0.05	15.9
					7.25	0.29	0.03	9.66667	247	0	304	260	6.92	17.1	35.5	0.05	15.9
					7.25	0.29	0.03	9.66667	247	0	304	260	6.92	17.1	35.5	0.05	15.9
17	Garabashi	morain	3858	43.3050 N 42.4639 E	6.16	0.05	0.03	1.66667	14.6	0	557	53	1.07	0.33	3.48	0	1.05
					6.16	0.05	0.02	2.5	14.6	0	557	53	1.07	0.33	3.48	0	1.05
					6.16	0.05	0.02	2.5	14.6	0	557	53	1.07	0.33	3.48	0	1.05
					6.16	0.05	0.02	2.5	14.6	0	557	53	1.07	0.33	3.48	0	1.05
				TOC	Total organic carbon
				TON	Total organic nitrogen
				C/N	TOC/TON ratio

## Sheet: Table S2
Table S2. List of of co-occuring ASVs, clusterized by the WGCNA and their relative abundance in sites and regions
	Kingdom	Phylum	Class	Order	Family	Genus	Species	net3$colors	big_clusters	arctic	caucasus	antarctic	Mush	Garabashi	PAOr	PAG	IGAN	Shkelda
Seq1	Bacteria	Cyanobacteria	Cyanobacteriia	Leptolyngbyales	Leptolyngbyaceae	Phormidesmis_ANT,L52,6	priestleyi	black	ME	11.1782	0.0388108	0.0636051	19.6278	0.0295153	0.0717209	0.0558296	0.0569331	0.0552228
Seq3	Bacteria	Cyanobacteria	Cyanobacteriia	Cyanobacteriales	Phormidiaceae	Tychonema_CCAP_1459-11B		brown	PH	0.0221224	6.73368	0.0153529	0.0276837	10.5348	0.0185706	0.0122702	0.0148026	0.0225558
Seq4	Bacteria	Cyanobacteria	Cyanobacteriia	Oxyphotobacteria_Incertae_Sedis	Unknown_Family	Phormidium_CYN64		turquoise	CN	0.0142567	0.0044998	6.2922	0.0155721	0.00308369	6.86023	5.74799	0.0125253	0.00700008
Seq5	Bacteria	Cyanobacteria	Cyanobacteriia	Leptolyngbyales	Leptolyngbyaceae	Phormidesmis_ANT,L52,6		turquoise	CN	0.00835735	0.00393733	4.27815	0.0216279	6.57266	0.389982	2.20864	0.0189777	0.00466672
Seq6	Bacteria	Acidobacteriota	Acidobacteriae	Acidobacteriales	Acidobacteriaceae_(Subgroup_1)	Granulicella		green	ME	0.0204837	4.19776	1.31879	0.00576745	0.00132158	0.414316	5.70566	0.00683198	0.00933344
Seq7	Bacteria	Cyanobacteria	Cyanobacteriia	Cyanobacteriales	Phormidiaceae	Tychonema_CCAP_1459-11B		turquoise	CN	0.00442448	0.00168743	3.25764	0.00634419	0.00440527	3.58348	4.94368	0.0110071	0.00311115
Seq8	Bacteria	Actinobacteriota	Actinobacteria	Micrococcales	Microbacteriaceae	Parafrigoribacterium	amurskyense	green	ME	0.00622705	0.00421857	3.11665	3.93513	0.00748895	0.0172898	0.0110432	0.52796	0.010889
Seq9	Bacteria	Pseudomonadota	Gammaproteobacteria	Burkholderiales	Comamonadaceae	Polaromonas		brown	PH	2.46411	0.00871837	0.0140996	0.00576745	0	2.58195	3.905	0.00265688	0.00466672
Seq10	Bacteria	Cyanobacteria	Cyanobacteriia	Cyanobacteriales	Chroococcidiopsaceae	Crinalium_SAG_22,89		turquoise	CN	0.00491609	0.00337485	2.43266	0.00259535	0.000440527	3.50023	0.358291	0.00607287	0
Seq11	Bacteria	Bacteroidota	Bacteroidia	Cytophagales	Hymenobacteraceae	Hymenobacter		turquoise	CN	2.29598	0.291362	0.00469988	0.226372	3.46342	0.00384219	0.00122702	0.0170799	0.100334
Seq12	Bacteria	Pseudomonadota	Alphaproteobacteria	Acetobacterales	Acetobacteraceae	Acidiphilium		black	ME	0.136012	2.24737	0.0025066	0.00663256	0.00352421	1.42993	3.39333	0.00265688	0.00311115
Seq13	Bacteria	Chloroflexota	Ktedonobacteria	Ktedonobacterales	Ktedonobacteraceae			grey	NON	0.00507996	0.000562476	2.2055	3.36156	0.00396474	0.00896511	0	0.0041751	0.0124446
Seq14	Bacteria	Actinobacteriota	Actinobacteria	Micrococcales	Intrasporangiaceae	Oryzihumus		grey	NON	0.00491609	0.00281238	2.16351	0.00230698	0.00132158	3.24601	0.634371	0.00151822	0.000777786
Seq15	Bacteria	Cyanobacteria	Cyanobacteriia	Leptolyngbyales	Leptolyngbyaceae	Chamaesiphon_PCC-7430		turquoise	CN	0.00475222	2.03982	0.00501321	0.00692093	3.19514	0.00512292	0.0049081	0.00189777	0
Seq16	Bacteria	Pseudomonadota	Gammaproteobacteria	Burkholderiales	Comamonadaceae	Polaromonas		grey	NON	0.003769	0.0022499	2.03474	0.00692093	0.250219	0.00512292	0.00184054	2.9461	0.0280003
Seq17	Bacteria	Pseudomonadota	Gammaproteobacteria	Burkholderiales	Comamonadaceae	Rhodoferax		grey	NON	0.00327739	0.00618723	1.98429	0.0357582	0	1.29033	2.63135	0.00341599	0.00622229
Seq18	Bacteria	Actinobacteriota	Actinobacteria	Micrococcales	Microbacteriaceae			turquoise	CN	0.0217947	0.0022499	1.9752	0.00230698	0.00132158	0.162012	2.58227	0.00379554	0
Seq19	Bacteria	Pseudomonadota	Gammaproteobacteria	Pseudomonadales	Moraxellaceae	Cavicella		blue	ME	0.00196644	0.00112495	1.91223	2.56824	0.0127753	0.00832474	0.00552161	0.0159413	0.0700008
Seq20	Bacteria	Actinobacteriota	Actinobacteria	Frankiales	Sporichthyaceae	hgcI_clade		green	ME	1.91203	0.00703094	0.00438656	0.0144186	0.000440527	0.00256146	0.00552161	2.49177	0
Seq21	Bacteria	Acidobacteriota	Blastocatellia	Blastocatellales	Blastocatellaceae	Blastocatella		turquoise	CN	0.00409674	0.000281238	1.89562	0.0121116	2.43435	0	0.000613512	0.206098	0.853232
Seq22	Bacteria	Bacteroidota	Bacteroidia	Chitinophagales	Chitinophagaceae	Ferruginibacter		brown	PH	0.0958638	1.86264	0.000313325	0.00547907	2.35638	0.00128073	0.00122702	0.17915	0.0210002
Seq23	Bacteria	Bacteroidota	Bacteroidia	Sphingobacteriales	Sphingobacteriaceae	Solitalea		green	ME	0.00852122	1.06561	1.70856	0.00288372	0.000440527	0.00320182	0.00368107	2.34982	0.00700008
Seq24	Bacteria	Bacillota	Clostridia	Clostridiales	Clostridiaceae	Clostridium_sensu_stricto_9		blue	ME	0.00294965	0.00112495	1.54971	2.25594	0.44317	0.00512292	0.00429458	2.34868	0.0233336
Seq25	Bacteria	WPS-2						green	ME	0.08046	1.51193	0.0012533	0.00490233	0.00132158	0.00384219	0	2.34716	0.00311115
Seq26	Bacteria	Pseudomonadota	Alphaproteobacteria	Acetobacterales	Acetobacteraceae			green	ME	0.183698	1.48887	0.0162929	2.29371	0	0.00448255	0.00184054	0.000759108	0.00155557
Seq27	Bacteria	Pseudomonadota	Gammaproteobacteria	Xanthomonadales	Xanthomonadaceae	Thermomonas		turquoise	CN	1.46713	0.00253114	0.00657983	0.00403721	0.00264316	2.06197	2.26079	0.00607287	0.00311115
Seq28	Bacteria	Pseudomonadota	Gammaproteobacteria	Pseudomonadales	Pseudomonadaceae	Pseudomonas		blue	ME	1.46631	0.0334673	0.00689316	0.00259535	0.000440527	0.833115	2.23625	0.00341599	0.00233336
Seq29	Bacteria	Chloroflexota	Ktedonobacteria	Ktedonobacterales	Ktedonobacteraceae			grey	NON	0.446709	1.46581	0.175462	0.0135535	1.3555	0.651251	2.22214	0.0159413	0.047445
Seq30	Bacteria	Bacteroidota	Bacteroidia	Cytophagales	Cyclobacteriaceae	Algoriphagus		turquoise	CN	0.0145844	0.882524	1.45352	2.21874	0.000440527	0.0121669	0.00122702	0.477859	0.00622229
Seq31	Bacteria	Acidobacteriota	Acidobacteriae	Solibacterales	Solibacteraceae	Candidatus_Solibacter		grey	NON	0.00639092	1.42784	0.00156663	0.00173023	0.00308369	1.7514	2.20742	0.00531376	0.0116668
Seq32	Bacteria	Pseudomonadota	Gammaproteobacteria	Burkholderiales	Comamonadaceae	Rhizobacter		brown	PH	0.00294965	0.000843713	1.39806	0.0051907	0.000881053	2.20734	2.20374	0.0049342	0
Seq33	Bacteria	Actinobacteriota	Actinobacteria	Micrococcales	Intrasporangiaceae	Aquipuribacter		turquoise	CN	0.0154038	1.35978	0.00281993	0.00951628	2.19426	0	0.00306756	0.00227733	0.0746675
Seq34	Bacteria	Bacteroidota	Bacteroidia	Sphingobacteriales	env,OPS_17			green	ME	0.00655479	1.34235	0.0532653	0.00144186	0.00176211	0	0.00122702	0.00151822	2.15447
Seq35	Bacteria	Bacteroidota	Bacteroidia	Chitinophagales	Chitinophagaceae	Ferruginibacter		green	ME	0.0054077	1.34094	0.434896	0.217144	2.12025	0.00384219	0.0282216	0.139676	0.374115
Seq36	Bacteria	Cyanobacteria	Cyanobacteriia	RD011				turquoise	CN	1.30375	0.000562476	0.00313325	0.00317209	0.00308369	1.97553	2.09146	0.00455465	0.000777786
Seq38	Bacteria	Bacteroidota	Bacteroidia	Chitinophagales	Chitinophagaceae			blue	ME	1.27589	0.169868	0.00344658	0.00403721	0.00176211	0.00448255	0	2.07426	0.00311115
Seq39	Bacteria	Pseudomonadota	Gammaproteobacteria	Burkholderiales	Oxalobacteraceae	Glaciimonas	alpina	red	ME	0.000655479	1.23998	0.000313325	0.00230698	0	1.97681	0.330683	0.00113866	0.000777786
Seq40	Bacteria	Bacteroidota	Bacteroidia	Chitinophagales	Chitinophagaceae	Ferruginibacter		brown	PH	0.00196644	0.00112495	1.2392	1.96151	0.00132158	0	0.00122702	0.182186	0.00466672
Seq41	Bacteria	Pseudomonadota	Gammaproteobacteria	Burkholderiales	Comamonadaceae	Polaromonas		brown	PH	0.00229418	0.000562476	1.21978	0.00893954	1.94008	0.101818	0.00674863	0.00341599	0.287003
Seq42	Bacteria	Gemmatimonadota	Gemmatimonadetes	Gemmatimonadales	Gemmatimonadaceae	Gemmatimonas		turquoise	CN	0.00327739	0.000562476	1.20944	0.00115349	1.93788	0.000640365	0	0	0.00777786
Seq45	Bacteria	WPS-2						green	ME	1.20592	0.00168743	0.00313325	0.0311442	1.91849	0.293287	0.0625782	0.993673	0.666563
Seq46	Bacteria	Cyanobacteria	Cyanobacteriia	Leptolyngbyales	Leptolyngbyaceae			turquoise	CN	1.1933	0.00253114	0.000626651	1.90902	0.00220263	0.00576328	0.000613512	0.280491	0.000777786
Seq47	Bacteria	WPS-2						black	ME	0.00327739	0.000843713	1.1897	0.00720931	1.60836	1.54008	1.86998	0.010248	0.107335
Seq48	Bacteria	Pseudomonadota	Alphaproteobacteria	Sphingomonadales	Sphingomonadaceae	Sphingomonas	jaspsi	turquoise	CN	0.000491609	0.0022499	1.15962	0.00346047	0.000440527	0.523818	1.8663	0.00303643	0.000777786
Seq49	Bacteria	Pseudomonadota	Alphaproteobacteria	Sphingomonadales	Sphingomonadaceae	Sphingomonas		grey	NON	0.296113	1.1542	0.602838	0.00576745	1.76431	0.644207	0.234362	0.0049342	0.593451
Seq50	Bacteria	Cyanobacteria	Cyanobacteriia	Leptolyngbyales	Leptolyngbyaceae	Chamaesiphon_PCC-7430		turquoise	CN	0.00114709	0.0126557	1.14364	0.000576745	0.000440527	1.7642	0.226999	0	0
Seq51	Bacteria	Patescibacteria	Saccharimonadia	Saccharimonadales				grey	NON	0.00196644	0.000843713	1.14238	0.00288372	1.71541	0.00448255	0.000613512	0.00113866	0.00311115
Seq52	Bacteria	Thermodesulfobacteriota	Desulfuromonadia	Geobacterales	Geobacteraceae	Citrifermentans		blue	ME	0.00180257	0.000281238	1.13612	0.0158605	1.69911	0.00576328	0	0.0148026	0.760675
Seq53	Bacteria	Pseudomonadota	Alphaproteobacteria	Caulobacterales	Caulobacteraceae	Brevundimonas		turquoise	CN	0.00213031	1.09626	0.0025066	0.000865117	0.000440527	0.766517	1.69207	0.00341599	0.00233336
Seq54	Bacteria	Cyanobacteria	Cyanobacteriia	Leptolyngbyales	Leptolyngbyaceae	Chamaesiphon_PCC-7430		brown	PH	1.084	0.000281238	0.00407323	0.0152837	0.00572685	0.00768438	0.00306756	1.63816	0.058334
Seq55	Bacteria	Bacteroidota	Bacteroidia	Cytophagales				turquoise	CN	0.00114709	0.000843713	1.0816	0.00432558	0.00264316	0.00320182	0	0.00151822	1.60457
Seq56	Bacteria	Cyanobacteria	Cyanobacteriia	Cyanobacteriales	Chroococcidiopsaceae	Chlorogloea_SAG_10,99		turquoise	CN	0.000491609	0.00309362	1.06186	0.255498	1.59515	0.722972	0.487742	0.349569	0.375671
Seq57	Bacteria	Bacteroidota	Bacteroidia	Chitinophagales	Chitinophagaceae			black	ME	0.330689	1.05633	0.053892	0.572131	1.57665	0.075563	0.0331296	0.0129048	0.137668
Seq58	Bacteria	Pseudomonadota	Alphaproteobacteria	Acetobacterales	Acetobacteraceae			black	ME	1.02959	0.180555	0.000939976	1.56557	1.22907	0.000640365	0.00122702	0.0740131	0.575562
Seq59	Bacteria	Pseudomonadota	Gammaproteobacteria	Burkholderiales	Comamonadaceae	Variovorax		green	ME	1.02697	0.00112495	0.00187995	1.54279	0.276651	0.00192109	0	0.354124	0.010889
Seq60	Bacteria	Armatimonadota	Armatimonadia	Armatimonadales				green	ME	1.01616	0.00196866	0.00187995	1.49896	0.00264316	0.00384219	0	0.0948885	0.00466672
Seq61	Bacteria	Pseudomonadota	Alphaproteobacteria	Acetobacterales	Acetobacteraceae			grey	NON	1.01616	0.00281238	0.00344658	1.49435	0.674006	0.00384219	0.00368107	0.0182186	0.00311115
Seq62	Bacteria	Pseudomonadota	Gammaproteobacteria	Burkholderiales	Comamonadaceae	Polaromonas		grey	NON	0.921603	0.992769	0.000939976	1.46407	0.00352421	0.00576328	0.00306756	0.0607287	0.00622229
Seq63	Bacteria	Bacteroidota	Bacteroidia	Chitinophagales	Chitinophagaceae	Ferruginibacter		brown	PH	0.00114709	0	0.988855	0.00317209	0	0	0.00122702	1.46394	0
Seq64	Bacteria	Pseudomonadota	Alphaproteobacteria	Sphingomonadales	Sphingomonadaceae			black	ME	0.000327739	0.000281238	0.979142	0.000288372	0.00220263	0.472589	1.46077	0	0
Seq65	Bacteria	Bacillota	Clostridia	Clostridiales	Clostridiaceae	Clostridium_sensu_stricto_13		grey	NON	0.00016387	0.00140619	0.977262	0.000865117	0	1.45555	0.684679	0	0.00855565
Seq67	Bacteria	Pseudomonadota	Gammaproteobacteria	Burkholderiales	Sutterellaceae	AAP99		brown	PH	0.897842	0.0022499	0.00219328	1.45195	0.00220263	0.000640365	0	0.0269483	0.00233336
Seq68	Bacteria	Gemmatimonadota	Gemmatimonadetes	Gemmatimonadales	Gemmatimonadaceae	Gemmatimonas		turquoise	CN	0.892762	0.00337485	0.00187995	1.39716	0	0.00512292	0.00306756	0.00341599	0
Seq69	Bacteria	Pseudomonadota	Gammaproteobacteria	Burkholderiales	Oxalobacteraceae			green	ME	0.858186	0.0044998	0.00438656	0.00288372	0	0.906116	1.36875	0.000759108	0.00233336
Seq70	Bacteria	Actinobacteriota	Actinobacteria	Frankiales				turquoise	CN	0.857038	0.431419	0.0037599	1.36688	0.00176211	0.00384219	0	0.579579	0
Seq71	Bacteria	Bacteroidota	Bacteroidia	Chitinophagales	Chitinophagaceae	Ferruginibacter		blue	ME	0.840488	0.622379	0.0025066	0.00201861	0.000440527	0.00192109	0	1.31326	0.00233336
Seq72	Bacteria	Bacteroidota	Bacteroidia	Flavobacteriales	Flavobacteriaceae	Flavobacterium		turquoise	CN	0.839668	0.0337485	0.0131597	0	0.000440527	1.23975	1.08285	0.00113866	0.0054445
Seq74	Bacteria	Gemmatimonadota	Gemmatimonadetes	Gemmatimonadales	Gemmatimonadaceae	Gemmatimonas		grey	NON	0.836719	0.0022499	0.000313325	0.000865117	1.23436	0	0	0.00227733	0.0194447
Seq75	Bacteria	Actinobacteriota	Acidimicrobiia	Microtrichales	Ilumatobacteraceae	Ilumatobacter		turquoise	CN	0.00180257	0	0.827179	0.00173023	0.000881053	1.21221	1.22702	0.00303643	0
Seq76	Bacteria	Pseudomonadota	Alphaproteobacteria	Acetobacterales	Acetobacteraceae	Acidiphilium		green	ME	0.0509635	0.804903	0.304552	0.00230698	0.000881053	1.15138	1.22641	0.00455465	0.000777786
Seq78	Bacteria	Patescibacteria	Saccharimonadia	Saccharimonadales				pink	ME	0.795423	0	0.00407323	0.0694977	1.2207	0.0512292	0.547253	0.0265688	0.0707786
Seq79	Bacteria	Chloroflexota	Ktedonobacteria	C0119				brown	PH	0.00147483	0.795059	0	0.00144186	0	1.21989	0.949103	0.000759108	0.00233336
Seq81	Bacteria	Bacteroidota	Bacteroidia	Cytophagales	Hymenobacteraceae	Hymenobacter	frigidus	brown	PH	0.00147483	0.780154	0.000626651	0.00115349	0	1.21477	1.07549	0.00113866	0.0350004
Seq82	Bacteria	Actinobacteriota	Actinobacteria	Micrococcales	Microbacteriaceae	Cryobacterium		grey	NON	0.000819348	0	0.7783	0.00346047	0.00132158	0	0	1.21419	0
Seq83	Bacteria	Acidobacteriota	Acidobacteriae	Acidobacteriae_or	Acidobacteriae_fa	Paludibaculum		brown	PH	0.000327739	0.778185	0.000313325	0.000288372	1.21365	0	0.000613512	0.000379554	0.00933344
Seq84	Bacteria	Patescibacteria	Saccharimonadia	Saccharimonadales	LWQ8			blue	ME	0.751015	0.00140619	0.00156663	0.00115349	0	1.21029	0.364426	0.000379554	0
Seq85	Bacteria	Actinobacteriota	Acidimicrobiia					green	ME	0.00409674	0.00562476	0.740701	1.19184	0.845811	0.00192109	0.00306756	0.378036	0.227891
Seq87	Bacteria	Pseudomonadota	Gammaproteobacteria	Burkholderiales	Oxalobacteraceae			grey	NON	0.715947	0.0247489	0.00532653	0.000865117	0	0.79021	1.17917	0.00151822	0
Seq88	Bacteria	Cyanobacteria	Cyanobacteriia	Leptolyngbyales	Leptolyngbyaceae	Chamaesiphon_PCC-7430		turquoise	CN	0.712833	0.156649	0.00187995	0.00374884	0.107048	0	0.00122702	1.1584	0.00155557
Seq89	Bacteria	Cyanobacteria	Cyanobacteriia	Leptolyngbyales	Leptolyngbyaceae			brown	PH	0.000327739	0	0.704042	0.00144186	0	0.484116	1.15586	0.00227733	0
Seq91	Bacteria	Chloroflexota	Chloroflexia	Chloroflexales	Chloroflexaceae	Chloronema		turquoise	CN	0	0.0362797	0.698716	0.00288372	0	0.00320182	0	1.15498	0
Seq92	Bacteria	Patescibacteria	Saccharimonadia	Saccharimonadales				blue	ME	0.00294965	0.694095	0.000313325	0.00692093	0	0.00256146	0	1.14967	0.00855565
Seq93	Bacteria	Bacteroidota	Bacteroidia	Cytophagales	Cytophagaceae	Cytophaga		blue	ME	0.692186	0.0179992	0	1.13013	0.0277532	0	0	0.115764	0.000777786
Seq94	Bacteria	Cyanobacteria	Cyanobacteriia	Leptolyngbyales	Leptolyngbyaceae	Chamaesiphon_PCC-7430		turquoise	CN	0.267108	0.658096	0.00156663	0.00115349	1.08105	0	0.000613512	0.00531376	0.010889
Seq95	Bacteria	Pseudomonadota	Gammaproteobacteria	Burkholderiales	Comamonadaceae	Rhodoferax		blue	ME	0.00360513	0.00253114	0.64639	1.07476	0	0.00192109	0.00122702	0.00303643	0
Seq96	Bacteria	Cyanobacteria	Cyanobacteriia	Leptolyngbyales	Leptolyngbyaceae	Phormidesmis_ANT,L52,6		turquoise	CN	0.000983218	0	0.64263	0.00778605	0.01674	0	0.00122702	1.0415	0
Seq97	Bacteria	Chloroflexota	Anaerolineae	SBR1031				grey	NON	0.633848	0	0.000626651	1.03526	0.245373	0.00320182	0.000613512	0.288461	0
Seq98	Bacteria	Bacteroidota	Bacteroidia	Bacteroidales	Prolixibacteraceae	BSV13		blue	ME	0.612053	0	0.00156663	0.00144186	1.03083	0.00320182	0	0.616776	0
Seq99	Bacteria	Pseudomonadota	Alphaproteobacteria	Acetobacterales	Acetobacteraceae	Roseococcus		turquoise	CN	0.000491609	0	0.606598	0.0484465	0.00132158	0.00192109	0	1.03011	0
Seq100	Bacteria	Pseudomonadota	Gammaproteobacteria	Burkholderiales	Comamonadaceae			turquoise	CN	0.0288411	0.600443	0.0012533	0.00547907	0.000881053	0	0.000613512	1.02745	0.00155557
Seq101	Bacteria	Actinobacteriota	Actinobacteria	Frankiales	Sporichthyaceae	hgcI_clade		green	ME	0.00311352	0.581881	0.00156663	0.71574	0.0519821	0.0256146	0.00122702	1.00278	0.00155557
Seq102	Bacteria	Patescibacteria	Saccharimonadia	Saccharimonadales				pink	ME	0.00114709	0.574569	0.00187995	0.959414	0.00132158	0.000640365	0	0.00151822	0
Seq103	Bacteria	Bacteroidota	Bacteroidia	Chitinophagales	Chitinophagaceae	Aurantisolimonas		turquoise	CN	0.568136	0.00112495	0.000939976	0.957396	0.00176211	0.00320182	0.000613512	0.00151822	0.00233336
Seq104	Bacteria	Bacteroidota	Bacteroidia	Bacteroidales	Paludibacteraceae	Paludibacter		blue	ME	0	0	0.563672	0	0	0.00192109	0	0	0.955122
Seq105	Bacteria	Pseudomonadota	Alphaproteobacteria	Sphingomonadales	Sphingomonadaceae	Rhizorhapis		green	ME	0.00213031	0.0877462	0.559599	0.0406605	0.937441	0.00256146	0	0.0132844	0.0054445
Seq106	Bacteria	Planctomycetota	Planctomycetes	Planctomycetales	Schlesneriaceae	Schlesneria		blue	ME	0.000491609	0.547851	0.000626651	0.00115349	0.0308369	0	0.00245405	0	0.924788
Seq107	Bacteria	Bacteroidota	Bacteroidia	Bacteroidales	Paludibacteraceae	Paludibacter		blue	ME	0.546014	0.00168743	0.00407323	0.134958	0.609689	0.00128073	0.00122702	0.923455	0.00311115
Seq108	Bacteria	Chloroflexota	Ktedonobacteria	Ktedonobacterales	Ktedonobacteraceae			grey	NON	0.54585	0.000843713	0.000313325	0.000288372	0	0.480914	0.917814	0.000379554	0
Seq109	Bacteria	Pseudomonadota	Gammaproteobacteria	Xanthomonadales	Xanthomonadaceae	Pseudoxanthomonas		turquoise	CN	0.544703	0.00196866	0.00187995	0.00547907	0	0.557758	0.915973	0.00227733	0.0155557
Seq110	Bacteria	Acidobacteriota	Blastocatellia	Blastocatellales	Blastocatellaceae			turquoise	CN	0.00016387	0.542226	0.000313325	0.915294	0.000440527	0.00256146	0.000613512	0.0303643	0
Seq112	Bacteria	Pseudomonadota	Alphaproteobacteria	Sphingomonadales	Sphingomonadaceae	Novosphingobium		green	ME	0.00147483	0.539695	0.000313325	0.00374884	0.000881053	0.00448255	0.00122702	0.900682	0
Seq113	Bacteria	Gemmatimonadota	Gemmatimonadetes	Gemmatimonadales	Gemmatimonadaceae			yellow	PH	0.533232	0.000281238	0.00156663	0.156298	0.00352421	0.00192109	0	0.899923	0
Seq114	Bacteria	Pseudomonadota	Gammaproteobacteria	Burkholderiales	Gallionellaceae	Sideroxydans		blue	ME	0.0822626	0.529852	0	0.865117	0.00132158	0.00448255	0.00122702	0.0375759	0
Seq115	Bacteria	Planctomycetota	Planctomycetes	Isosphaerales	Isosphaeraceae			black	ME	0.527497	0.0154681	0.0025066	0.671619	0.00220263	0	0.00306756	0.855515	0
Seq116	Bacteria	Patescibacteria	Saccharimonadia	Saccharimonadales				pink	ME	0.526186	0.000843713	0	0.000865117	0.848014	0	0.00122702	0	0.0178891
Seq117	Bacteria	Cyanobacteria	Cyanobacteriia	Cyanobacteriales	Chroococcidiopsaceae	Chlorogloea_SAG_10,99		turquoise	CN	0.000819348	0.518321	0.000626651	0.844354	0.000881053	0.00832474	0	0.15334	0.00311115
Seq119	Bacteria	Bacteroidota	Bacteroidia	Chitinophagales	Chitinophagaceae			turquoise	CN	0.507832	0.000843713	0.00281993	0.287219	0.024229	0.00256146	0.00245405	0.843749	0
Seq120	Bacteria	Actinobacteriota	Actinobacteria	Frankiales				turquoise	CN	0.502261	0.0689033	0.000626651	0.000288372	0.838322	0	0.000613512	0.00303643	0.0124446
Seq122	Bacteria	Actinobacteriota	Actinobacteria	Micrococcales	Micrococcaceae	Pseudarthrobacter		yellow	PH	0.500294	0	0.00156663	0.00115349	0	0.835676	0.0110432	0.000759108	0.00155557
Seq123	Bacteria	Pseudomonadota	Gammaproteobacteria	Burkholderiales	Comamonadaceae	Hydrogenophaga		turquoise	CN	0.500294	0.00309362	0.0012533	0.144474	0.829952	0	0	0.000379554	0
Seq124	Bacteria	Myxococcota	Polyangia	Polyangiales	Polyangiaceae	Pajaroellobacter		grey	NON	0.499311	0.000281238	0	0.00288372	0.02511	0.00896511	0.00122702	0.00151822	0.824454
Seq125	Bacteria	Pseudomonadota	Gammaproteobacteria	Xanthomonadales	Rhodanobacteraceae	Rhodanobacter		blue	ME	0.000655479	0.489635	0.0733181	0.8184	0.398677	0.00192109	0.00122702	0.0182186	0.175002
Seq126	Bacteria	Planctomycetota	Planctomycetes	Isosphaerales	Isosphaeraceae			blue	ME	0.489315	0.0683408	0.000313325	0.000576745	0.808807	0.000640365	0.000613512	0.00113866	0.0054445
Seq127	Bacteria	Patescibacteria	Saccharimonadia	Saccharimonadales	LWQ8			turquoise	CN	0.00016387	0.00534352	0.483148	0.265591	0	0	0	0.806932	0.000777786
Seq128	Bacteria	Pseudomonadota	Gammaproteobacteria	Pseudomonadales	Moraxellaceae	Alkanindiges	illinoisensis	grey	NON	0.477352	0.0022499	0.000939976	0.000865117	0	0.804298	0.487742	0.00113866	0
Seq129	Bacteria	Pseudomonadota	Gammaproteobacteria	Burkholderiales	Oxalobacteraceae			blue	ME	0.475386	0.390358	0.0012533	0.00144186	0.000440527	0	0	0.8001	0
Seq130	Bacteria	Planctomycetota	Planctomycetes	Isosphaerales	Isosphaeraceae	Tundrisphaera		green	ME	0.472928	0.317799	0.00156663	0.782931	0	0.00128073	0.00306756	0	0
Seq131	Bacteria	Actinobacteriota	Actinobacteria	Micrococcales	Microbacteriaceae	Marisediminicola	antarctica	turquoise	CN	0.472272	0.000843713	0.000939976	0.0553675	0.0220263	0.00256146	0	0.77505	0.18278
Seq132	Bacteria	Pseudomonadota	Alphaproteobacteria	Rhizobiales	Devosiaceae	Devosia		green	ME	0.469651	0.0933709	0.00281993	0	0	0.0979758	0.769344	0	0
Seq133	Bacteria	Bacillota	Clostridia	Clostridiales	Clostridiaceae	Clostridium_sensu_stricto_9		blue	ME	0.00114709	0	0.465602	0.00144186	0.000881053	0.763955	0.17117	0	0
Seq134	Bacteria	Pseudomonadota	Gammaproteobacteria	Burkholderiales	Nitrosomonadaceae	Ellin6067		brown	PH	0.00147483	0	0.464975	0.000576745	0	0.451457	0.755233	0.000379554	0
Seq135	Bacteria	Armatimonadota	Armatimonadia	Armatimonadales				green	ME	0.000491609	0.46123	0.000939976	0	0	0.644207	0.750939	0	0.100334
Seq136	Bacteria	Patescibacteria	Saccharimonadia	Saccharimonadales	LWQ8			pink	ME	0.000819348	0.000562476	0.461215	0.000288372	0.000440527	0.00384219	0	0	0.748231
Seq137	Bacteria	Chloroflexota						brown	PH	0.460474	0.000562476	0.00156663	0	0	0.746025	0.388967	0	0
Seq138	Bacteria	Pseudomonadota	Gammaproteobacteria	Burkholderiales	Comamonadaceae			green	ME	0.454083	0.010687	0.000626651	0.745731	0.00969159	0	0.000613512	0.0531376	0
Seq139	Bacteria	Armatimonadota	Armatimonadia	Armatimonadales				green	ME	0.446709	0.00618723	0.000313325	0.00576745	0.134801	0	0	0.74089	0.129113
Seq140	Bacteria	Bacteroidota	Bacteroidia	Chitinophagales	Chitinophagaceae			yellow	PH	0.446709	0.00112495	0.000313325	0.272223	0.127753	0.00192109	0.00368107	0.729503	0.032667
Seq141	Bacteria	Actinobacteriota	Actinobacteria	Micrococcales	Cellulomonadaceae	Cellulomonas		blue	ME	0.444906	0	0.00219328	0.0314326	0.091189	0.00256146	0	0.719635	0.000777786
Seq142	Bacteria	Pseudomonadota	Gammaproteobacteria	Pseudomonadales	Moraxellaceae	Alkanindiges		blue	ME	0	0	0.440849	0.000865117	0.71894	0.00192109	0	0	0.00622229
Seq143	Bacteria	Bacteroidota	Bacteroidia	Sphingobacteriales	Sphingobacteriaceae	Mucilaginibacter		blue	ME	0.000327739	0.0942147	0.432389	0.00317209	0.00132158	0.608987	0.682225	0.0041751	0.00466672
Seq145	Bacteria	Patescibacteria	Saccharimonadia	Saccharimonadales				black	ME	0.00016387	0.428044	0.00156663	0	0	0.676866	0.0110432	0.000379554	0
Seq146	Bacteria	Pseudomonadota	Gammaproteobacteria	Burkholderiales	Comamonadaceae	Hydrogenophaga		turquoise	CN	0.000491609	0.420732	0.000939976	0.00173023	0	0.00256146	0.00122702	0.671811	0
Seq148	Bacteria	Bacteroidota	Bacteroidia	Bacteroidales	Paludibacteraceae	Paludibacter		blue	ME	0.000983218	0.000562476	0.41453	0.00374884	0.120704	0.671102	0.452772	0	0.0295559
Seq149	Bacteria	Bacteroidota	Bacteroidia	Sphingobacteriales	Sphingobacteriaceae	Solitalea		blue	ME	0.000327739	0	0.410456	0.000288372	0.659028	0	0.00184054	0.000759108	0
Seq150	Bacteria	Gemmatimonadota	Gemmatimonadetes	Gemmatimonadales	Gemmatimonadaceae			black	ME	0	0.405264	0	0.656624	0	0	0	0.00265688	0
Seq151	Bacteria	Pseudomonadota	Alphaproteobacteria	Acetobacterales	Acetobacteraceae	Acidiphilium		grey	NON	0.000819348	0.0329048	0.395417	0.000865117	0.000440527	0.653172	0.100616	0.00113866	0.000777786
Seq152	Bacteria	Pseudomonadota	Alphaproteobacteria	Rhizobiales	Xanthobacteraceae	Bradyrhizobium		blue	ME	0.390993	0.000562476	0.00281993	0.000576745	0.147576	0.202996	0.652163	0	0
Seq153	Bacteria	Bacteroidota	Bacteroidia	Cytophagales	Spirosomaceae	Rudanella		turquoise	CN	0.388043	0.0250302	0	0.000576745	0.650217	0.14024	0.00920268	0.000759108	0.206113
Seq154	Bacteria	Acidobacteriota	Blastocatellia	Blastocatellales	Blastocatellaceae	JGI_0001001-H03		brown	PH	0.000327739	0.000562476	0.387897	0.00144186	0.00264316	0.00128073	0	0.64714	0
Seq155	Bacteria	Actinobacteriota	Actinobacteria	Micrococcales	Intrasporangiaceae	Oryzihumus		brown	PH	0.00245805	0.386702	0.0303926	0.642782	0.0392069	0	0	0.052758	0
Seq156	Bacteria	Gemmatimonadota	Gemmatimonadetes	Gemmatimonadales	Gemmatimonadaceae			green	ME	0.000819348	0	0.38257	0.00403721	0.0872243	0.00256146	0.00368107	0.00797064	0.635452
Seq158	Bacteria	Planctomycetota	Planctomycetes	Pirellulales	Pirellulaceae	Pirellula		turquoise	CN	0.37772	0	0	0	0.634799	0	0	0	0
Seq159	Bacteria	Pseudomonadota	Alphaproteobacteria	Rhodobacterales	Rhodobacteraceae	Rubellimicrobium		turquoise	CN	0.000327739	0.376577	0	0.000576745	0.625988	0.00256146	0.00122702	0.00189777	0.483783
Seq160	Bacteria	Cyanobacteria	Cyanobacteriia	Leptolyngbyales	Leptolyngbyaceae	Chamaesiphon_PCC-7430		brown	PH	0.00213031	0.374327	0.000939976	0	0	0	0	0	0.62534
Seq161	Bacteria	Pseudomonadota	Gammaproteobacteria	Pseudomonadales	Pseudomonadaceae	Pseudomonas		grey	NON	0.374278	0	0	0.000288372	0	0.000640365	0	0.000379554	0.621451
Seq162	Bacteria	Pseudomonadota	Gammaproteobacteria	Burkholderiales	Comamonadaceae	Aquabacterium		blue	ME	0.000983218	0.000562476	0.370977	0.000288372	0.621143	0	0.000613512	0	0.402893
Seq164	Bacteria	Bacteroidota	Bacteroidia	Chitinophagales	Chitinophagaceae	Segetibacter		turquoise	CN	0.366249	0.113339	0.0476255	0.620577	0	0.000640365	0.00122702	0.000759108	0
Seq165	Bacteria	Pseudomonadota	Alphaproteobacteria	Sphingomonadales	Sphingomonadaceae	Polymorphobacter		grey	NON	0.366085	0.0801528	0.0012533	0	0.00220263	0	0.00122702	0.613739	0.010889
Seq166	Bacteria	Bacteroidota	Bacteroidia	Cytophagales	Hymenobacteraceae	Hymenobacter		grey	NON	0.00016387	0.0140619	0.354998	0.000288372	0	0.000640365	0	0.605009	0.00233336
Seq167	Bacteria	Bacillota	Clostridia	Clostridiales	Clostridiaceae			brown	PH	0	0	0.354371	0.000576745	0	0.000640365	0.000613512	0.603871	0
Seq168	Bacteria	Pseudomonadota	Alphaproteobacteria	Rhizobiales	Xanthobacteraceae	Rhodopseudomonas		green	ME	0.000655479	0.354078	0.0012533	0.00115349	0.000440527	0	0	0.603491	0
Seq169	Bacteria	Bacteroidota	Bacteroidia	Sphingobacteriales	Sphingobacteriaceae	Mucilaginibacter		blue	ME	0.352975	0	0.000939976	0.000288372	0	0.331709	0.592653	0.00303643	0
Seq170	Bacteria	Pseudomonadota	Alphaproteobacteria	Sphingomonadales	Sphingomonadaceae	Sphingomonas		turquoise	CN	0.00245805	0.00112495	0.352804	0.000576745	0.589865	0	0	0	0
Seq171	Bacteria	Bacteroidota	Bacteroidia	Cytophagales	Hymenobacteraceae	Hymenobacter		turquoise	CN	0	0.000843713	0.349984	0.00374884	0.586341	0	0.00184054	0	0
Seq173	Bacteria	Patescibacteria	Parcubacteria	Candidatus_Zambryskibacteria				pink	ME	0.112251	0.0689033	0.346538	0.41641	0.104405	0.000640365	0	0.585273	0.00466672
Seq175	Bacteria	Cyanobacteria	Cyanobacteriia	Cyanobacteriales	Phormidiaceae	Tychonema_CCAP_1459-11B		turquoise	CN	0.346257	0.000281238	0	0.000576745	0.194272	0	0	0.00872975	0.577118
Seq176	Bacteria	Actinobacteriota	Actinobacteria	Frankiales	Sporichthyaceae	Candidatus_Planktophila		red	ME	0	0.34536	0.000939976	0.572419	0.000881053	0.00320182	0	0.313132	0
Seq178	Bacteria	Pseudomonadota	Alphaproteobacteria	Sphingomonadales	Sphingomonadaceae	Sphingomonas	flava	turquoise	CN	0.341668	0.00140619	0	0.000288372	0.0317179	0	0.000613512	0.572368	0
Seq181	Bacteria	Actinobacteriota	Acidimicrobiia	Microtrichales	Ilumatobacteraceae	CL500-29_marine_group		grey	NON	0.34003	0.0151868	0.00407323	0.572131	0	0	0	0.121837	0
Seq182	Bacteria	Pseudomonadota	Gammaproteobacteria	Xanthomonadales	Xanthomonadaceae	Arenimonas	aquatica	turquoise	CN	0	0.00534352	0.339018	0.12573	0	0	0.000613512	0.57047	0
Seq183	Bacteria	Patescibacteria	Saccharimonadia	Saccharimonadales				green	ME	0.00016387	0.00140619	0.338705	0.000288372	0.0515416	0.213241	0.569953	0.00151822	0
Seq184	Bacteria	Actinobacteriota	Actinobacteria	Micrococcales	Microbacteriaceae	Galbitalea	xinjiangense	green	ME	0.00016387	0	0.336825	0	0.00440527	0.568644	0.119021	0	0.00700008
Seq186	Bacteria	Bacteroidota	Bacteroidia	Sphingobacteriales	FFCH9454			green	ME	0.336588	0	0.00156663	0.566363	0.0237884	0.00576328	0.00245405	0.0421305	0
Seq187	Bacteria	Pseudomonadota	Gammaproteobacteria	Burkholderiales	Comamonadaceae	Polaromonas		blue	ME	0.0144205	0.33411	0	0.00144186	0	0	0	0.563258	0
Seq188	Bacteria	Patescibacteria	Saccharimonadia	Saccharimonadales	LWQ8			pink	ME	0.00409674	0.332704	0	0.00346047	0.000440527	0.557117	0.157059	0.00113866	0.00233336
Seq189	Bacteria	Acidobacteriota	Acidobacteriae	Acidobacteriales	Acidobacteriaceae_(Subgroup_1)	Granulicella	paludicola	green	ME	0.328559	0.0584975	0.0012533	0.000288372	0.000881053	0.407912	0.555228	0	0.0132224
Seq190	Bacteria	Bacteroidota	Bacteroidia	Chitinophagales	Chitinophagaceae	Ferruginibacter		brown	PH	0.000327739	0.000281238	0.324292	0.000288372	0	0	0	0.549974	0
Seq191	Bacteria	Acidobacteriota	Acidobacteriae	Bryobacterales	Bryobacteraceae	Bryobacter		grey	NON	0.323479	0.0022499	0.000939976	0.133805	0.103964	0.135117	0.549093	0.0838815	0.00700008
Seq193	Bacteria	Myxococcota	Polyangia	Polyangiales	Polyangiaceae	Pajaroellobacter		brown	PH	0.323151	0.132744	0	0.547042	0.00176211	0	0	0	0
Seq194	Bacteria	Pseudomonadota	Alphaproteobacteria	Rhizobiales	Xanthobacteraceae	Bradyrhizobium		blue	ME	0.000655479	0.00281238	0.323039	0.186865	0.00176211	0	0	0.545419	0.000777786
Seq195	Bacteria	Actinobacteriota	Actinobacteria	Frankiales	Nakamurellaceae	Nakamurella		brown	PH	0	0.321455	0	0.0683442	0.278853	0.0858089	0.545412	0.0660424	0.0318892
Seq196	Bacteria	Bacteroidota	Bacteroidia	Sphingobacteriales	Sphingobacteriaceae	Mucilaginibacter		pink	ME	0.0673504	0.189554	0.320532	0.54214	0.00264316	0	0	0.0193573	0
Seq197	Bacteria	Pseudomonadota	Alphaproteobacteria	Acetobacterales	Acetobacteraceae	Acidiphilium		brown	PH	0.319218	0.000562476	0.000626651	0	0	0.15881	0.541731	0	0
Seq198	Bacteria	Patescibacteria	Saccharimonadia	Saccharimonadales				green	ME	0.317743	0	0.000313325	0.000288372	0	0.276638	0.538664	0.000379554	0
Seq199	Bacteria	Bacteroidota	Bacteroidia	Cytophagales	Spirosomaceae	Arcicella		brown	PH	0.316432	0.00168743	0	0	0.00264316	0.00128073	0	0.538587	0.00311115
Seq200	Bacteria	Pseudomonadota	Alphaproteobacteria	Rhizobiales	Devosiaceae			blue	ME	0.000655479	0.314143	0	0.000576745	0.000440527	0.523178	0.258289	0	0.000777786
Seq201	Bacteria	Bacteroidota	Bacteroidia	Bacteroidales	Paludibacteraceae	Paludibacter		blue	ME	0.00229418	0.314143	0.00501321	0.00230698	0.0145374	0.00128073	0	0.521507	0
Seq205	Bacteria	Pseudomonadota	Gammaproteobacteria	Burkholderiales	Oxalobacteraceae	Undibacterium		blue	ME	0	0.31358	0	0.00259535	0.311893	0.0422641	0.0190189	0.00227733	0.518784
Seq208	Bacteria	Armatimonadota	Chthonomonadetes	Chthonomonadales	Chthonomonadaceae	Chthonomonas		brown	PH	0.311516	0.138931	0.011593	0.000865117	0.000881053	0.000640365	0.00122702	0.00265688	0.51645
Seq209	Bacteria	Myxococcota						green	ME	0.310861	0.00112495	0	0.00144186	0	0.00128073	0	0.512398	0.0124446
Seq210	Bacteria	Actinobacteriota	Actinobacteria	Frankiales				grey	NON	0.000327739	0	0.308626	0.00201861	0	0.424562	0.50492	0	0
Seq211	Bacteria	Actinobacteriota	Actinobacteria	Propionibacteriales	Nocardioidaceae	Nocardioides		turquoise	CN	0.308239	0.0261551	0	0.00230698	0.0123347	0.332349	0.27608	0	0.499339
Seq212	Bacteria	Gemmatimonadota	Gemmatimonadetes	Gemmatimonadales	Gemmatimonadaceae			red	ME	0	0	0.307999	0	0.490747	0	0	0	0.0225558
Seq213	Bacteria	Pseudomonadota	Gammaproteobacteria	Burkholderiales	Comamonadaceae			turquoise	CN	0.000327739	0	0.306432	0	0.0938322	0.00192109	0.00184054	0.488486	0
Seq215	Bacteria	Armatimonadota	Chthonomonadetes	Chthonomonadales	Chthonomonadaceae	Chthonomonas		green	ME	0	0.0022499	0.304552	0.00144186	0.00176211	0	0	0.488486	0
Seq216	Bacteria	Armatimonadota	Chthonomonadetes	Chthonomonadales	Chthonomonadaceae	Chthonomonas		green	ME	0.00131096	0.188429	0.303612	0.000288372	0	0	0	0.484311	0.0404449
Seq219	Bacteria	Bacteroidota	Bacteroidia	Sphingobacteriales	Lentimicrobiaceae	Lentimicrobium		red	ME	0.298571	0.0112495	0.0714382	0.478986	0.189426	0.0147284	0.00858917	0.091093	0.0497783
Seq220	Bacteria	Bacteroidota	Bacteroidia	Sphingobacteriales	Sphingobacteriaceae	Mucilaginibacter		blue	ME	0.000327739	0.2953	0	0	0	0	0	0.478238	0
Seq221	Bacteria	Bacteroidota	Bacteroidia	Sphingobacteriales	Sphingobacteriaceae	Mucilaginibacter	gotjawali	blue	ME	0	0.000562476	0.294839	0	0	0.472589	0.15031	0	0
Seq222	Bacteria	Pseudomonadota	Gammaproteobacteria	Burkholderiales	Oxalobacteraceae	Herminiimonas		blue	ME	0.0240888	0.292487	0	0.00230698	0.000440527	0.470028	0	0	0.273003
Seq223	Bacteria	Patescibacteria	Saccharimonadia	Saccharimonadales	LWQ8			blue	ME	0.291033	0	0.00187995	0.00144186	0	0	0.00184054	0.000379554	0.469005
Seq224	Bacteria	Patescibacteria	Saccharimonadia	Saccharimonadales	LWQ8			pink	ME	0.287755	0.000562476	0.000313325	0.000288372	0.0207048	0.467466	0.247245	0	0.00233336
Seq227	Bacteria	Pseudomonadota	Alphaproteobacteria	Caulobacterales	Caulobacteraceae	Phenylobacterium		blue	ME	0.00573544	0.285456	0.00313325	0.000865117	0.0286342	0.00384219	0	0.463436	0.0295559
Seq228	Bacteria	Armatimonadota	Armatimonadia	Armatimonadales				green	ME	0.00016387	0	0.284813	0	0	0.141521	0.460748	0	0.00622229
Seq230	Bacteria	Pseudomonadota	Alphaproteobacteria	Acetobacterales	Acetobacteraceae			green	ME	0.281528	0.000281238	0.000313325	0.000865117	0	0.00192109	0.00245405	0.000379554	0.458894
Seq232	Bacteria	Patescibacteria	Saccharimonadia	Saccharimonadales	LWQ8			blue	ME	0.0424422	0.280394	0.00281993	0.457935	0.10044	0.0441852	0.0509215	0.245572	0.136113
Seq233	Bacteria	Actinobacteriota	Actinobacteria	Micrococcales	Microbacteriaceae			green	ME	0.280217	0.00168743	0.000626651	0.000288372	0.457267	0.00256146	0.000613512	0	0.376449
Seq234	Bacteria	Bacillota	Clostridia	Clostridiales	Clostridiaceae	Clostridium_sensu_stricto_9		blue	ME	0.278906	0.000281238	0	0	0.000440527	0.185706	0.457066	0.000759108	0
Seq236	Bacteria	Planctomycetota	Planctomycetes	Gemmatales	Gemmataceae	Fimbriiglobus		brown	PH	0.27104	0	0.0012533	0.0144186	0.455945	0	0	0.0368168	0.00388893
Seq237	Bacteria	Bacteroidota	Bacteroidia	Sphingobacteriales	env,OPS_17			grey	NON	0.00016387	0.270832	0.00187995	0.0484465	0.00352421	0.000640365	0	0.455465	0.11589
Seq238	Bacteria	Acidobacteriota	Acidobacteriae	Acidobacteriales	Acidobacteriaceae_(Subgroup_1)			blue	ME	0.264977	0.00534352	0.000626651	0.454186	0.040969	0	0	0.116144	0
Seq240	Bacteria	Verrucomicrobiota	Verrucomicrobiae	Chthoniobacterales	Chthoniobacteraceae	Candidatus_Udaeobacter		yellow	PH	0.000327739	0.000281238	0.264447	0	0	0.00128073	0	0.450151	0
Seq243	Bacteria	Actinobacteriota	Actinobacteria	Micrococcales	Intrasporangiaceae	Lapillicoccus		brown	PH	0.00016387	0	0.264133	0	0.448897	0	0	0.00151822	0.0762231
Seq244	Bacteria	Acidobacteriota	Acidobacteriae	Acidobacteriales	Acidobacteriaceae_(Subgroup_1)	Granulicella		green	ME	0.0952083	0.261551	0.000626651	0.000288372	0.000440527	0.445054	0.00552161	0.000379554	0
Seq245	Bacteria	Bacteroidota	Bacteroidia	Bacteroidales	Paludibacteraceae	Paludibacter		blue	ME	0.261372	0.000843713	0.000313325	0	0	0.443773	0.0226999	0	0
Seq246	Bacteria	Pseudomonadota	Alphaproteobacteria	Caulobacterales	Caulobacteraceae	Caulobacter		black	ME	0.261208	0.000281238	0	0.00692093	0.439205	0	0	0.0242915	0.148557
Seq247	Bacteria	Fibrobacterota	Fibrobacteria	Fibrobacterales	Fibrobacteraceae			blue	ME	0.261044	0	0.000626651	0	0.122907	0.00640365	0	0.00113866	0.438672
Seq248	Bacteria	Pseudomonadota	Gammaproteobacteria	Burkholderiales	Comamonadaceae			red	ME	0.000327739	0.00590599	0.258493	0.0343163	0.437884	0.00576328	0	0.0531376	0.00233336
Seq249	Bacteria	Pseudomonadota	Alphaproteobacteria	Rhizobiales	Xanthobacteraceae	Bradyrhizobium		green	ME	0.00016387	0	0.255674	0.000576745	0.215418	0	0	0	0.436338
Seq250	Bacteria	Actinobacteriota	Actinobacteria	Frankiales				grey	NON	0.000327739	0.00618723	0.254107	0	0	0.147924	0.435594	0	0.00155557
Seq251	Bacteria	Myxococcota	Polyangia	Polyangiales	Polyangiaceae	Pajaroellobacter		blue	ME	0.0016387	0.0767779	0.253794	0.000576745	0	0.173539	0.433753	0	0
Seq252	Bacteria	Pseudomonadota	Gammaproteobacteria	Burkholderiales	Nitrosomonadaceae	Nitrosospira	multiformis	yellow	PH	0.000655479	0.000843713	0.253167	0.433423	0.0171805	0.12231	0.0226999	0.121078	0.000777786
Seq254	Bacteria	Patescibacteria	Saccharimonadia	Saccharimonadales	LWQ8			pink	ME	0.172719	0.251145	0	0.428233	0.000440527	0	0.000613512	0.0884361	0
Seq255	Bacteria	Bacteroidota	Bacteroidia	Cytophagales	Spirosomaceae	Fibrella		brown	PH	0.24941	0.133307	0	0	0.000881053	0	0	0.00189777	0.426227
Seq256	Bacteria	Bacillota	Clostridia	Clostridiales	Clostridiaceae			blue	ME	0	0	0.249094	0	0	0.000640365	0	0	0.424671
Seq257	Bacteria	Pseudomonadota	Gammaproteobacteria	Burkholderiales	Comamonadaceae			turquoise	CN	0.247279	0.0202491	0.000313325	0	0	0	0	0	0.423116
Seq258	Bacteria	Pseudomonadota	Alphaproteobacteria	Sphingomonadales	Sphingomonadaceae	Sphingomonas		turquoise	CN	0.000327739	0	0.247214	0.422177	0.206166	0	0	0.0220141	0.00466672
Seq260	Bacteria	Planctomycetota	Planctomycetes	Pirellulales	Pirellulaceae	Pirellula		turquoise	CN	0	0	0.24596	0.273954	0	0.00320182	0	0.419028	0
Seq261	Bacteria	Bacteroidota	Bacteroidia	Sphingobacteriales	env,OPS_17			blue	ME	0.137323	0.244396	0.000313325	0.409489	0.00352421	0	0.00184054	0.210273	0
Seq262	Bacteria	Bacteroidota	Bacteroidia	Bacteroidales	Prolixibacteraceae	WCHB1-32		red	ME	0.0070464	0.244114	0.0313325	0.167256	0.409249	0.00128073	0	0.000379554	0.000777786
Seq263	Bacteria	Actinobacteriota	Actinobacteria	Frankiales				grey	NON	0.244002	0	0	0.166679	0	0.00256146	0	0.4084	0
Seq264	Bacteria	Bacteroidota	Bacteroidia	Cytophagales	Hymenobacteraceae	Hymenobacter		brown	PH	0.242036	0.000562476	0	0	0	0.0166495	0.405531	0.00341599	0
Seq265	Bacteria	Bacteroidota	Bacteroidia	Cytophagales	Cytophagaceae	Cytophaga		green	ME	0	0	0.241261	0.0383535	0.000440527	0	0	0.403846	0
Seq268	Bacteria	Armatimonadota	Armatimonadia	Armatimonadales				black	ME	0.23843	0.0160306	0.000313325	0.401414	0.000881053	0	0	0.0322621	0
Seq269	Bacteria	Actinobacteriota	Actinobacteria	Frankiales	Sporichthyaceae			green	ME	0.237611	0	0	0.00115349	0.140528	0	0.0122702	0.00227733	0.401338
Seq270	Bacteria	Pseudomonadota	Gammaproteobacteria	Burkholderiales	Oxalobacteraceae	Massilia		yellow	PH	0.000491609	0.237083	0.00313325	0	0	0	0	0.401189	0
Seq271	Bacteria	Acidobacteriota	Blastocatellia	Pyrinomonadales	Pyrinomonadaceae	RB41		yellow	PH	0.117003	0.235677	0.0012533	0.000288372	0.00220263	0	0	0.399671	0
Seq273	Bacteria	Bacteroidota	Bacteroidia	Cytophagales	Spirosomaceae	Spirosoma		turquoise	CN	0.0016387	0.234834	0.00626651	0.00144186	0	0.395745	0.369948	0	0
Seq274	Bacteria	Bacteroidota	Bacteroidia	Chitinophagales	Chitinophagaceae	Ferruginibacter		turquoise	CN	0.232531	0.00281238	0.000626651	0	0	0.395105	0.10307	0	0
Seq275	Bacteria	WPS-2						black	ME	0	0	0.232174	0.000865117	0.00484579	0	0	0.394736	0
Seq278	Bacteria	Myxococcota	Polyangia	Polyangiales	Polyangiaceae	Pajaroellobacter		grey	NON	0	0.00281238	0.231234	0.000288372	0	0.393184	0.0147243	0.000759108	0
Seq279	Bacteria	Cyanobacteria	Cyanobacteriia	Leptolyngbyales	Leptolyngbyaceae	Phormidesmis_ANT,L52,6		brown	PH	0.00131096	0.0989957	0.229981	0.000288372	0.00264316	0.033299	0.392648	0	0
Seq280	Bacteria	Pseudomonadota	Gammaproteobacteria	Burkholderiales	Nitrosomonadaceae	Ellin6067		brown	PH	0	0	0.228728	0.163507	0.392069	0	0	0.184843	0.00233336
Seq281	Bacteria	Pseudomonadota	Gammaproteobacteria	Burkholderiales	Comamonadaceae	Variovorax		brown	PH	0.226468	0.00928085	0.000626651	0	0.000440527	0.38678	0.314732	0	0.00155557
Seq282	Bacteria	Pseudomonadota	Gammaproteobacteria	Xanthomonadales	Xanthomonadaceae	Arenimonas		yellow	PH	0.226304	0	0.000313325	0.38613	0.098678	0	0	0.00189777	0.0964455
Seq283	Bacteria	Pseudomonadota	Gammaproteobacteria	Burkholderiales	Comamonadaceae	Rhizobacter		brown	PH	0	0.226115	0	0	0	0	0	0.00113866	0.382671
Seq284	Bacteria	Cyanobacteria	Cyanobacteriia					turquoise	CN	0.225812	0.00112495	0	0.000576745	0	0.381657	0.131905	0	0.0171113
Seq287	Bacteria	Bacteroidota	Bacteroidia	Cytophagales	Cyclobacteriaceae	Algoriphagus		turquoise	CN	0.000327739	0.224709	0.000313325	0.379786	0	0.000640365	0	0.00379554	0
Seq289	Bacteria	Armatimonadota	Chthonomonadetes	Chthonomonadales	Chthonomonadaceae	Chthonomonas		black	ME	0.224174	0.0441543	0.000313325	0	0	0	0.00184054	0.376138	0.000777786
Seq290	Bacteria	Bacteroidota	Bacteroidia	Chitinophagales	Chitinophagaceae	Ferruginibacter		brown	PH	0.000491609	0.224147	0	0.223777	0.000881053	0.000640365	0	0.371963	0
Seq291	Bacteria	Cyanobacteria	Cyanobacteriia	Leptolyngbyales	Leptolyngbyaceae	Chamaesiphon_PCC-7430		turquoise	CN	0.222043	0.0044998	0.000626651	0	0	0	0	0	0.366337
Seq292	Bacteria	Pseudomonadota	Alphaproteobacteria	Sphingomonadales	Sphingomonadaceae	Sphingomonas		blue	ME	0.000327739	0.221053	0.000313325	0.285489	0.000881053	0.000640365	0.000613512	0.363613	0
Seq295	Bacteria	Pseudomonadota	Alphaproteobacteria	Sphingomonadales	Sphingomonadaceae	Novosphingobium		brown	PH	0.000327739	0	0.220894	0.000288372	0	0	0	0.362474	0.000777786
Seq296	Bacteria	Myxococcota	Polyangia	Polyangiales	Polyangiaceae	Aetherobacter	rufus	brown	PH	0.000327739	0.000281238	0.220581	0	0.000440527	0.361806	0.285897	0.00151822	0.00700008
Seq297	Bacteria	Myxococcota	Polyangia	Haliangiales	Haliangiaceae	Haliangium		turquoise	CN	0.220241	0.0978707	0	0	0.120264	0.141521	0.361359	0.00379554	0
Seq298	Bacteria	Pseudomonadota	Gammaproteobacteria					black	ME	0	0.219647	0	0	0.000881053	0.358604	0.0233135	0	0
Seq300	Bacteria	Acidobacteriota	Holophagae	Holophagales	Holophagaceae			red	ME	0.217455	0	0.000313325	0	0	0	0.000613512	0.35716	0
Seq301	Bacteria	Nitrospirota	Nitrospiria	Nitrospirales	Nitrospiraceae	Nitrospira		yellow	PH	0.00016387	0.00168743	0.216821	0	0.356827	0	0	0	0.237225
Seq302	Bacteria	Bacteroidota	Bacteroidia	Bacteroidales	Paludibacteraceae	Paludibacter		blue	ME	0.000327739	0.000281238	0.215881	0	0	0.356043	0.00552161	0.000379554	0
Seq303	Bacteria	Pseudomonadota	Alphaproteobacteria	Acetobacterales	Acetobacteraceae	Acidiphilium		black	ME	0.215653	0.00196866	0	0	0	0	0	0	0.353893
Seq304	Bacteria	Bacteroidota	Bacteroidia	Sphingobacteriales	Sphingobacteriaceae	Mucilaginibacter		black	ME	0.00147483	0	0.215255	0.000288372	0	0.352201	0.325775	0	0.00388893
Seq305	Bacteria	Pseudomonadota	Alphaproteobacteria	Sphingomonadales	Sphingomonadaceae	Novosphingobium	taihuense	blue	ME	0.21172	0.00112495	0	0.000865117	0.3511	0	0	0	0
Seq306	Bacteria	Cyanobacteria	Cyanobacteriia	Oxyphotobacteria_Incertae_Sedis	Unknown_Family	Phormidium_CYN64		turquoise	CN	0.00016387	0.210928	0	0	0	0.346437	0.272399	0.000759108	0
Seq307	Bacteria	Pseudomonadota	Gammaproteobacteria	Burkholderiales	Comamonadaceae	Ramlibacter		yellow	PH	0.2109	0.0599036	0.00187995	0.022493	0.172686	0.00384219	0.00613512	0.344635	0.0591118
Seq309	Bacteria	Pseudomonadota	Gammaproteobacteria	Burkholderiales	Oxalobacteraceae	Massilia	eurypsychrophila	grey	NON	0.00016387	0.209803	0	0.0801675	0.000881053	0	0.00552161	0.344635	0
Seq310	Bacteria	Pseudomonadota	Gammaproteobacteria	Xanthomonadales	Xanthomonadaceae	Arenimonas		yellow	PH	0.209262	0.0146244	0	0	0.343611	0	0	0	0.000777786
Seq311	Bacteria	Pseudomonadota	Alphaproteobacteria	Sphingomonadales	Sphingomonadaceae	Polymorphobacter	fuscus	brown	PH	0	0.208397	0.000313325	0	0	0	0	0.00189777	0.339115
Seq312	Bacteria	Bacteroidota	Bacteroidia	Sphingobacteriales	AKYH767			turquoise	CN	0.208278	0.0885899	0	0.000865117	0.191189	0.0640365	0	0.0151822	0.337559
Seq314	Bacteria	Bacteroidota	Bacteroidia	Sphingobacteriales	Sphingobacteriaceae	Mucilaginibacter		grey	NON	0.206476	0	0	0	0	0	0	0.000379554	0.337559
Seq315	Bacteria	Acidobacteriota	Acidobacteriae	Acidobacteriae_or	Acidobacteriae_fa	Paludibaculum		turquoise	CN	0.000491609	0.177461	0.202722	0	0	0	0	0	0.335226
Seq320	Bacteria	WPS-2						black	ME	0.200576	0.0289675	0.00187995	0.000288372	0	0.178662	0.334978	0.000379554	0.0163335
Seq322	Bacteria	Pseudomonadota	Gammaproteobacteria	Burkholderiales	Oxalobacteraceae	Janthinobacterium		yellow	PH	0.0416229	0.19996	0	0.330763	0	0.00256146	0.000613512	0.0258097	0
Seq323	Bacteria	Pseudomonadota	Alphaproteobacteria	Acetobacterales	Acetobacteraceae	Acidiphilium		black	ME	0.000491609	0	0.199902	0.000288372	0.330395	0	0	0	0
Seq324	Bacteria	Bacteroidota	Bacteroidia	Flavobacteriales	Flavobacteriaceae	Flavobacterium		yellow	PH	0.199102	0	0.00156663	0	0	0	0	0	0.328226
Seq325	Bacteria	Bacteroidota	Bacteroidia	Cytophagales	Hymenobacteraceae	Hymenobacter		brown	PH	0.198282	0.00562476	0.0012533	0	0.327752	0.000640365	0	0.000759108	0.032667
Seq326	Bacteria	Planctomycetota	Planctomycetes	Isosphaerales	Isosphaeraceae	Tundrisphaera		black	ME	0.196152	0.000281238	0	0.000576745	0	0.325946	0.205527	0	0.000777786
Seq327	Bacteria	Pseudomonadota	Gammaproteobacteria	Burkholderiales	Oxalobacteraceae	Massilia		brown	PH	0.194349	0.000562476	0.00281993	0	0	0.324665	0.141721	0	0.00777786
Seq328	Bacteria	Pseudomonadota	Gammaproteobacteria	Xanthomonadales	Xanthomonadaceae	Silanimonas		turquoise	CN	0.194349	0	0.000626651	0	0	0.321463	0.146629	0	0
Seq329	Bacteria	Pseudomonadota	Gammaproteobacteria	Burkholderiales	Comamonadaceae	Polaromonas	eurypsychrophila	turquoise	CN	0.194186	0.022499	0	0.160047	0.320263	0.00256146	0	0.0603491	0.0863343
Seq330	Bacteria	Pseudomonadota	Alphaproteobacteria	Caulobacterales	Caulobacteraceae	Phenylobacterium		blue	ME	0.00114709	0	0.193948	0	0.000440527	0.00704401	0.31964	0.000379554	0.000777786
Seq332	Bacteria	Cyanobacteria	Cyanobacteriia	Oxyphotobacteria_Incertae_Sedis	Unknown_Family	Phormidium_CYN64		turquoise	CN	0.00016387	0	0.193008	0.000576745	0.0105726	0.00128073	0	0.319205	0.00388893
Seq333	Bacteria	Pseudomonadota	Gammaproteobacteria	Burkholderiales	Nitrosomonadaceae	Ellin6067		brown	PH	0.192875	0.00253114	0	0.000576745	0	0.119748	0.317799	0	0
Seq334	Bacteria	Pseudomonadota	Gammaproteobacteria	Burkholderiales	Gallionellaceae	Candidatus_Nitrotoga		yellow	PH	0.00114709	0.192085	0.00156663	0.000288372	0.315858	0	0	0	0.0225558
Seq335	Bacteria	Pseudomonadota	Gammaproteobacteria	Xanthomonadales	Xanthomonadaceae	Arenimonas		grey	NON	0	0.189554	0	0	0	0.315059	0.0226999	0	0
Seq338	Bacteria	Actinobacteriota	Acidimicrobiia					blue	ME	0	0	0.189249	0.15947	0	0	0.000613512	0.314271	0
Seq339	Bacteria	Actinobacteriota	Actinobacteria	Propionibacteriales	Nocardioidaceae	Nocardioides		turquoise	CN	0	0.000562476	0.187369	0.000288372	0	0.0665979	0.314118	0	0
Seq340	Bacteria	Actinobacteriota	Actinobacteria	Micrococcales	Microbacteriaceae	Galbitalea		turquoise	CN	0.0016387	0.187304	0.000939976	0.00115349	0	0	0.000613512	0	0.31267
Seq341	Bacteria	Pseudomonadota	Gammaproteobacteria	Burkholderiales	Oxalobacteraceae	Glaciimonas		red	ME	0.184517	0.127682	0.000313325	0.310289	0.00264316	0	0.000613512	0.143851	0.0396671
Seq342	Bacteria	Actinobacteriota	Acidimicrobiia	Microtrichales	Ilumatobacteraceae	CL500-29_marine_group		yellow	PH	0.00016387	0.18393	0	0.000576745	0.00792948	0	0	0.310096	0.125224
Seq343	Bacteria	Bacteroidota	Bacteroidia	Sphingobacteriales	Sphingobacteriaceae	Mucilaginibacter		blue	ME	0	0	0.182982	0	0	0.0531503	0.30737	0	0
Seq345	Bacteria	Pseudomonadota	Gammaproteobacteria	Burkholderiales	Nitrosomonadaceae	Ellin6067		turquoise	CN	0.0711194	0.182242	0.000626651	0.00259535	0.000440527	0	0.000613512	0.307059	0
Seq346	Bacteria	Thermodesulfobacteriota	Desulfuromonadia	Geobacterales	Geobacteraceae	Geobacter		red	ME	0.00016387	0	0.182042	0.000865117	0.277972	0.306094	0.103684	0	0
Seq347	Bacteria	Bacillota	Clostridia	Clostridiales	Clostridiaceae	Clostridium_sensu_stricto_9		blue	ME	0.020156	0.180273	0.000313325	0	0	0.305454	0.0582836	0	0
Seq351	Bacteria	Pseudomonadota	Gammaproteobacteria	Burkholderiales	Comamonadaceae	Acidovorax	terrae	brown	PH	0	0	0.179222	0.303944	0.000440527	0	0	0.00189777	0
Seq352	Bacteria	Patescibacteria	Saccharimonadia	Saccharimonadales				pink	ME	0.177471	0.0163118	0.000939976	0.303079	0.00132158	0	0	0.00759108	0.00233336
Seq354	Bacteria	Bacteroidota	Bacteroidia	Chitinophagales	Chitinophagaceae	Ferruginibacter		turquoise	CN	0.000491609	0.177461	0	0.000288372	0	0.268953	0.300007	0	0
Seq356	Bacteria	Bacteroidota	Bacteroidia	Chitinophagales	Chitinophagaceae	Edaphobaculum		black	ME	0.000327739	0	0.177342	0.21974	0.0427311	0	0.0165648	0.00227733	0.299448
Seq357	Bacteria	Pseudomonadota	Alphaproteobacteria	Rhizobiales				green	ME	0.00016387	0	0.177029	0.000288372	0	0.21004	0.299394	0	0
Seq358	Bacteria	Bacteroidota	Bacteroidia	Bacteroidales	Prolixibacteraceae	BSV13		red	ME	0.175504	0.00168743	0	0.0617117	0.0277532	0.0608347	0.0386513	0.297191	0.0194447
Seq359	Bacteria	Pseudomonadota	Alphaproteobacteria	Sphingomonadales	Sphingomonadaceae	Sphingomonas		yellow	PH	0.175177	0	0	0	0.0585901	0	0	0	0.297114
Seq361	Bacteria	Pseudomonadota	Alphaproteobacteria	Acetobacterales	Acetobacteraceae	Acidiphilium		black	ME	0.000983218	0.0891524	0.173896	0	0.296915	0	0	0	0
Seq362	Bacteria	Bacteroidota	Bacteroidia	Chitinophagales	37-13			grey	NON	0.173538	0.000281238	0	0	0	0.201075	0.295099	0	0
Seq363	Bacteria	Actinobacteriota	Actinobacteria	Micrococcales	Microbacteriaceae	Parafrigoribacterium		red	ME	0.17321	0	0	0	0.00132158	0	0	0.293775	0
Seq365	Bacteria	Pseudomonadota	Gammaproteobacteria	Xanthomonadales	Rhodanobacteraceae	Rhodanobacter		blue	ME	0.172719	0.00140619	0	0.292698	0	0	0	0.0204959	0
Seq366	Bacteria	Armatimonadota	Chthonomonadetes	Chthonomonadales	Chthonomonadaceae	Chthonomonas		black	ME	0.171735	0.0334673	0	0	0.00572685	0.000640365	0	0.292636	0.000777786
Seq368	Bacteria	Bacteroidota	Bacteroidia	Cytophagales	Hymenobacteraceae	Hymenobacter		grey	NON	0.170916	0.00309362	0	0.292121	0.000440527	0	0	0.261513	0
Seq369	Bacteria	Pseudomonadota	Gammaproteobacteria	Burkholderiales	Nitrosomonadaceae	Ellin6067		yellow	PH	0.000983218	0.169586	0.000939976	0.000576745	0.000440527	0.136398	0.292032	0	0
Seq370	Bacteria	Bacillota	Desulfitobacteriia	Desulfitobacteriales	Desulfitobacteriaceae	Desulfosporosinus		blue	ME	0	0.0126557	0.167942	0	0	0.292006	0.192643	0	0
Seq371	Bacteria	Bdellovibrionota	Oligoflexia	Silvanigrellales	Silvanigrellaceae			turquoise	CN	0	0	0.167002	0.0317209	0.288545	0	0.000613512	0.276315	0.166446
Seq372	Bacteria	Cyanobacteria	Cyanobacteriia	Cyanobacteriales	Chroococcidiopsaceae	Chlorogloea_SAG_10,99		turquoise	CN	0.00016387	0.000562476	0.166689	0.000288372	0.288104	0	0	0	0
Seq373	Bacteria	Cyanobacteria	Cyanobacteriia	Leptolyngbyales	Leptolyngbyaceae	Chamaesiphon_PCC-7430		turquoise	CN	0.000655479	0.16593	0.00219328	0.130633	0.00748895	0.00256146	0	0.287323	0.00233336
Seq374	Bacteria	Bacteroidota	Bacteroidia	Sphingobacteriales	Sphingobacteriaceae	Mucilaginibacter		blue	ME	0	0	0.165749	0.0268186	0.00396474	0	0	0.287323	0
Seq375	Bacteria	Bacteroidota	Bacteroidia	Bacteroidales	Paludibacteraceae	Paludibacter		blue	ME	0.000491609	0	0.163869	0.0504651	0	0.0204917	0	0.286943	0
Seq379	Bacteria	Pseudomonadota	Gammaproteobacteria	Burkholderiales	Oxalobacteraceae	Noviherbaspirillum	aurantiacum	yellow	PH	0.00426061	0.163399	0	0.000576745	0	0	0	0.286184	0
Seq380	Bacteria	Pseudomonadota	Gammaproteobacteria	Burkholderiales	Comamonadaceae	Rhizobacter		turquoise	CN	0.163378	0.0247489	0.0495054	0.000576745	0	0.284322	0.211662	0	0
Seq384	Bacteria	Bacteroidota	Bacteroidia	Sphingobacteriales	Lentimicrobiaceae	Lentimicrobium		red	ME	0.162395	0.000281238	0.000939976	0	0	0.00192109	0	0.000759108	0.283114
Seq387	Bacteria	Acidobacteriota	Blastocatellia	Blastocatellales	Blastocatellaceae	Stenotrophobacter		yellow	PH	0.00180257	0.161993	0.00814646	0.000576745	0.282378	0	0.000613512	0.0459261	0
Seq392	Bacteria	Cyanobacteria	Cyanobacteriia	Leptolyngbyales	Leptolyngbyaceae	Chamaesiphon_PCC-7430		turquoise	CN	0.161576	0.131619	0.00501321	0.28174	0.0198237	0	0	0.00151822	0
Seq393	Bacteria	Acidobacteriota	Acidobacteriae	Acidobacteriales	Acidobacteriaceae_(Subgroup_1)	Granulicella		pink	ME	0.160756	0.0126557	0	0.0585396	0.090308	0.00128073	0	0.0208755	0.279225
Seq395	Bacteria	Verrucomicrobiota	Verrucomicrobiae	Chthoniobacterales	Chthoniobacteraceae	Candidatus_Udaeobacter		yellow	PH	0.000327739	0.0320611	0.159483	0	0	0.277918	0.0441729	0	0
Seq397	Bacteria	Pseudomonadota	Alphaproteobacteria	Sphingomonadales	Sphingomonadaceae	Polymorphobacter		black	ME	0.00278578	0.0081559	0.159169	0.00201861	0	0	0.000613512	0.276695	0
Seq398	Bacteria	Cyanobacteria	Cyanobacteriia	Cyanobacteriales	Chroococcidiopsaceae	Aliterella		turquoise	CN	0.00016387	0	0.159169	0	0	0	0.000613512	0.27252	0
Seq399	Bacteria	Bacteroidota	Bacteroidia	Chitinophagales	Chitinophagaceae	Sediminibacterium		blue	ME	0.0422784	0.158618	0.000626651	0.000865117	0	0.000640365	0	0	0.272225
Seq400	Bacteria	Pseudomonadota	Alphaproteobacteria	Rickettsiales	SM2D12			blue	ME	0	0	0.158543	0	0.066079	0	0	0.00151822	0.27067
Seq403	Bacteria	Myxococcota	Polyangia	Haliangiales	Haliangiaceae	Haliangium		red	ME	0.00016387	0	0.158229	0.270493	0.167841	0	0.00122702	0.00113866	0.0233336
Seq404	Bacteria	Acidobacteriota	Blastocatellia	Blastocatellales	Blastocatellaceae	Blastocatella		turquoise	CN	0.156987	0.00506228	0	0.269916	0	0	0	0.000379554	0
Seq405	Bacteria	Bacteroidota	Bacteroidia	Sphingobacteriales				red	ME	0.156659	0.000281238	0	0.267033	0.00396474	0	0	0.0952681	0
Seq406	Bacteria	Pseudomonadota	Alphaproteobacteria	Sphingomonadales	Sphingomonadaceae	Sphingomonas		green	ME	0.156659	0	0.000626651	0.000288372	0	0.266392	0.26197	0	0
Seq408	Bacteria	Pseudomonadota	Gammaproteobacteria	Burkholderiales	Oxalobacteraceae			grey	NON	0.000819348	0.154681	0	0.265302	0	0.000640365	0.000613512	0.013664	0
Seq409	Bacteria	Pseudomonadota	Alphaproteobacteria	Micropepsales	Micropepsaceae			blue	ME	0.154529	0	0	0.265014	0.236122	0	0	0	0
Seq410	Bacteria	Planctomycetota	Planctomycetes	Planctomycetales	Rubinisphaeraceae			turquoise	CN	0.154201	0.115589	0.000626651	0.264726	0.0255505	0.00192109	0	0.0626264	0
Seq411	Bacteria	Chloroflexota	KD4-96					yellow	PH	0.154201	0	0.000313325	0.000288372	0	0.26383	0.103684	0	0
Seq412	Bacteria	Cyanobacteria	Cyanobacteriia	Leptolyngbyales	Leptolyngbyaceae	Phormidesmis_ANT,L52,6		turquoise	CN	0	0.153556	0.000313325	0.0562326	0.00484579	0	0.000613512	0.263411	0.032667
Seq413	Bacteria	Pseudomonadota	Alphaproteobacteria	Rhizobiales	Rhizobiaceae	Aminobacter		blue	ME	0.153546	0	0	0	0	0	0	0	0.262892
Seq414	Bacteria	Pseudomonadota	Gammaproteobacteria	Xanthomonadales	Rhodanobacteraceae	Pseudofulvimonas		turquoise	CN	0	0.152993	0	0.262707	0	0	0	0.153719	0.0054445
Seq415	Bacteria	Pseudomonadota	Gammaproteobacteria	Burkholderiales	Comamonadaceae	Rhodoferax		blue	ME	0.152563	0	0.0100264	0.000865117	0	0.24526	0.260743	0.000379554	0.00233336
Seq416	Bacteria	Planctomycetota	Planctomycetes	Pirellulales	Pirellulaceae	Pirellula		turquoise	CN	0.150596	0.150743	0	0.259535	0	0	0	0.000379554	0
Seq417	Bacteria	Pseudomonadota	Gammaproteobacteria	Burkholderiales	Nitrosomonadaceae	Ellin6067		turquoise	CN	0.147647	0	0	0.0692093	0.1674	0	0	0.00531376	0.257447
Seq418	Bacteria	Pseudomonadota	Gammaproteobacteria	Burkholderiales	Comamonadaceae			turquoise	CN	0	0	0.14601	0	0	0.256786	0.0049081	0	0
Seq420	Bacteria	Pseudomonadota	Gammaproteobacteria	Burkholderiales	Oxalobacteraceae			pink	ME	0.14568	0.0149056	0.000313325	0.00115349	0.256387	0.00320182	0	0.00113866	0.0785564
Seq421	Bacteria	Pseudomonadota	Alphaproteobacteria	Rhodobacterales	Rhodobacteraceae			turquoise	CN	0	0.144837	0	0.000288372	0.255946	0	0	0.00948885	0
Seq423	Bacteria	Actinobacteriota	Acidimicrobiia					red	ME	0.00016387	0.00365609	0.144443	0.0236465	0.0105726	0	0	0	0.254336
Seq427	Bacteria	Pseudomonadota	Alphaproteobacteria	Micropepsales	Micropepsaceae			red	ME	0.143386	0.00140619	0	0.00201861	0	0	0	0.253922	0.00700008
Seq428	Bacteria	Actinobacteriota	Actinobacteria	Kineosporiales	Kineosporiaceae	Angustibacter	luteus	brown	PH	0.14273	0.00618723	0	0	0	0	0	0.253922	0
Seq429	Bacteria	Pseudomonadota	Gammaproteobacteria	Burkholderiales	Comamonadaceae	Pelomonas		brown	PH	0	0.140338	0.000313325	0.252326	0	0	0	0	0.00388893
Seq432	Bacteria	Gemmatimonadota	Gemmatimonadetes	Gemmatimonadales	Gemmatimonadaceae	Gemmatimonas		turquoise	CN	0.000655479	0.140056	0	0.251172	0.00969159	0	0	0	0
Seq433	Bacteria	Bacteroidota	Bacteroidia	Sphingobacteriales	Lentimicrobiaceae	Lentimicrobium		red	ME	0.139289	0.00253114	0	0	0.250219	0	0.000613512	0	0.134557
Seq435	Bacteria	Gemmatimonadota	Gemmatimonadetes	Gemmatimonadales	Gemmatimonadaceae	Gemmatimonas		turquoise	CN	0.000983218	0.138931	0	0.000288372	0	0	0	0.249367	0
Seq436	Bacteria	Acidobacteriota	Acidobacteriae	Bryobacterales	Bryobacteraceae	Bryobacter		brown	PH	0.000983218	0.068622	0.13849	0	0	0	0	0.000379554	0.248892
Seq437	Bacteria	Bacteroidota	Bacteroidia	Chitinophagales	Chitinophagaceae	Ferruginibacter		brown	PH	0.000491609	0.138369	0	0.00490233	0.0149779	0.00448255	0	0.248608	0
Seq438	Bacteria	Actinobacteriota	Actinobacteria	Micrococcales	Micrococcaceae			grey	NON	0.138142	0.0081559	0.000626651	0.000288372	0	0.000640365	0	0	0.248114
Seq439	Bacteria	Pseudomonadota	Alphaproteobacteria	Rhodobacterales	Rhodobacteraceae	Rhodobacter		turquoise	CN	0.0329378	0.138088	0	0.000288372	0.00264316	0	0	0.0459261	0.247336
Seq441	Bacteria	Verrucomicrobiota	Verrucomicrobiae	Verrucomicrobiales	Verrucomicrobiaceae			turquoise	CN	0.00213031	0.1364	0.00438656	0.00317209	0.246695	0.0160091	0.000613512	0	0.0124446
Seq444	Bacteria	Pseudomonadota	Alphaproteobacteria	Micropepsales	Micropepsaceae			blue	ME	0	0	0.136297	0	0	0.24654	0.075462	0.000379554	0
Seq446	Bacteria	Myxococcota	Polyangia	Polyangiales	Polyangiaceae	Pajaroellobacter		green	ME	0.125852	0.135557	0.00845979	0.154856	0.0193832	0	0	0.245951	0.0280003
Seq447	Bacteria	Actinobacteriota	Actinobacteria	Frankiales				brown	PH	0	0	0.135357	0.0201861	0	0	0	0.244812	0
Seq448	Bacteria	Patescibacteria						grey	NON	0.134209	0.0503416	0	0	0.0154184	0.000640365	0.00245405	0.0690789	0.242669
Seq450	Bacteria	Armatimonadota	Armatimonadia	Armatimonadales				blue	ME	0.134045	0.000281238	0.000313325	0	0	0	0	0.000379554	0.241892
Seq451	Bacteria	Verrucomicrobiota	Verrucomicrobiae	Verrucomicrobiales	Verrucomicrobiaceae			turquoise	CN	0.0283495	0.133869	0	0.00115349	0.00792948	0	0	0.241776	0
Seq454	Bacteria	Bacillota	Clostridia	Clostridiales	Clostridiaceae	Clostridium_sensu_stricto_12		blue	ME	0.133226	0	0	0.000576745	0.0343611	0	0	0.23798	0
Seq457	Bacteria	Pseudomonadota	Gammaproteobacteria	Burkholderiales	Comamonadaceae	Leptothrix		turquoise	CN	0	0.133025	0	0.000865117	0	0.235654	0.0306756	0	0
Seq459	Bacteria	Bacteroidota	Bacteroidia	Cytophagales	Spirosomaceae	Spirosoma		turquoise	CN	0	0.132463	0	0.000865117	0.231717	0	0	0	0.0816676
Seq460	Bacteria	Bacillota	Clostridia	Clostridiales	Clostridiaceae	Clostridium_sensu_stricto_12		brown	PH	0.020156	0.131901	0	0	0	0.0236935	0	0	0.231003
Seq461	Bacteria	Deinococcota	Deinococci	Deinococcales	Deinococcaceae	Deinococcus		brown	PH	0.000819348	0.131901	0	0.00173023	0.000881053	0	0	0.230389	0
Seq462	Bacteria	Pseudomonadota	Gammaproteobacteria	Burkholderiales	Comamonadaceae			brown	PH	0.00262191	0.131901	0.000313325	0	0	0.00128073	0	0.23001	0
Seq463	Bacteria	Bacteroidota	Bacteroidia	Cytophagales	Cytophagaceae	Cytophaga		green	ME	0.000491609	0	0.13097	0.192056	0.107929	0	0	0.22963	0.054445
Seq464	Bacteria	Bacteroidota	Bacteroidia	Chitinophagales	Chitinophagaceae			green	ME	0.129457	0	0.00187995	0.00173023	0.105726	0.0435448	0.229453	0	0.00311115
Seq465	Bacteria	Pseudomonadota	Alphaproteobacteria	Sphingomonadales	Sphingomonadaceae	Sphingomonas		brown	PH	0	0	0.12815	0.227814	0	0.00384219	0	0	0
Seq466	Bacteria	Bacteroidota	Bacteroidia	Sphingobacteriales	Sphingobacteriaceae	Mucilaginibacter		blue	ME	0	0.127963	0	0.227526	0	0	0	0.0091093	0
Seq468	Bacteria	Actinobacteriota	Actinobacteria	Frankiales				turquoise	CN	0	0.126838	0.0300792	0.226661	0	0	0	0.224696	0.00311115
Seq470	Bacteria	Actinobacteriota	Actinobacteria	Corynebacteriales	Nocardiaceae			pink	ME	0.126835	0.000843713	0	0.00115349	0	0.00256146	0	0.226594	0
Seq471	Bacteria	Pseudomonadota	Gammaproteobacteria	Burkholderiales	Comamonadaceae	Polaromonas		black	ME	0.126344	0.00393733	0.000313325	0.114484	0.224669	0.00128073	0	0.0140435	0.107335
Seq475	Bacteria	Chloroflexota	KD4-96					yellow	PH	0.125524	0.0959021	0.00595318	0	0	0.0646768	0.223932	0	0
Seq476	Bacteria	Bacteroidota	Bacteroidia	Cytophagales	Microscillaceae			turquoise	CN	0.123885	0	0	0	0	0	0	0	0.223225
Seq477	Bacteria	Bdellovibrionota	Bdellovibrionia	Bdellovibrionales	Bdellovibrionaceae	Bdellovibrio		green	ME	0.000819348	0.12262	0	0	0	0	0	0	0.222447
Seq479	Bacteria	Pseudomonadota	Gammaproteobacteria	Diplorickettsiales	Diplorickettsiaceae			green	ME	0.00409674	0.122338	0.000313325	0	0	0	0	0.22166	0.000777786
Seq480	Bacteria	Actinobacteriota	Actinobacteria	Micrococcales	Intrasporangiaceae	Knoellia		grey	NON	0	0	0.122197	0	0	0	0	0.22128	0
Seq481	Bacteria	Cyanobacteria	Cyanobacteriia	RD011				turquoise	CN	0.00016387	0.122057	0	0	0.219823	0.000640365	0	0	0
Seq482	Bacteria	Pseudomonadota	Gammaproteobacteria	Burkholderiales	Oxalobacteraceae	Undibacterium		grey	NON	0	0	0.121884	0.00115349	0.21762	0	0	0.000759108	0
Seq483	Bacteria	Pseudomonadota	Gammaproteobacteria	Xanthomonadales	Rhodanobacteraceae			turquoise	CN	0	0.121495	0.00219328	0	0.0541848	0	0	0	0.217002
Seq484	Bacteria	Chloroflexota	Anaerolineae	Caldilineales	Caldilineaceae			turquoise	CN	0	0.121213	0	0.0559442	0.216299	0	0	0.00265688	0
Seq486	Bacteria	Patescibacteria	Saccharimonadia	Saccharimonadales				pink	ME	0.120936	0	0	0.000865117	0	0	0	0.000759108	0.216225
Seq487	Bacteria	Bacteroidota	Bacteroidia	Cytophagales	Hymenobacteraceae	Hymenobacter		turquoise	CN	0.120608	0	0.000313325	0.160623	0.10837	0.000640365	0	0.215966	0.16178
Seq488	Bacteria	Actinobacteriota	Acidimicrobiia	Microtrichales	Iamiaceae	Iamia		black	ME	0.000327739	0.12037	0	0	0	0.214522	0.165035	0	0
Seq489	Bacteria	Pseudomonadota	Gammaproteobacteria	Burkholderiales	TRA3-20			yellow	PH	0	0.00843713	0.119377	0.213395	0.0524227	0	0	0.116903	0
Seq490	Bacteria	Bacteroidota	Bacteroidia	Cytophagales	Hymenobacteraceae	Hymenobacter		turquoise	CN	0	0.118682	0	0	0	0.000640365	0	0.213309	0
Seq491	Bacteria	Pseudomonadota	Alphaproteobacteria	Rhizobiales	Xanthobacteraceae	Tardiphaga	robiniae	grey	NON	0.117658	0	0.000313325	0.212819	0	0	0	0	0
Seq492	Bacteria	Cyanobacteria	Cyanobacteriia	Leptolyngbyales	Leptolyngbyaceae	Phormidesmis_ANT,L52,6		turquoise	CN	0.117167	0	0	0	0.0127753	0.103739	0.212275	0.00645242	0
Seq493	Bacteria	Bacteroidota	Bacteroidia	Bacteroidales	Paludibacteraceae	Paludibacter		blue	ME	0.026383	0.115589	0	0	0.0198237	0.12295	0.211048	0	0
Seq494	Bacteria	Pseudomonadota	Gammaproteobacteria	Burkholderiales	Nitrosomonadaceae	Ellin6067		brown	PH	0.00147483	0.00365609	0.115304	0.000576745	0.0480174	0.0236935	0	0.00303643	0.21078
Seq495	Bacteria	Patescibacteria	Saccharimonadia	Saccharimonadales	LWQ8			brown	PH	0	0	0.114677	0.0161488	0.20925	0	0	0.0444078	0.000777786
Seq496	Bacteria	Acidobacteriota	Acidobacteriae	Solibacterales	Solibacteraceae	Candidatus_Solibacter		grey	NON	0.114217	0.000843713	0	0	0.208369	0	0	0	0
Seq497	Bacteria	Pseudomonadota	Gammaproteobacteria	Burkholderiales	Comamonadaceae	Sphaerotilus		green	ME	0	0.114183	0	0	0.206607	0	0	0.0466852	0
Seq501	Bacteria	Pseudomonadota	Alphaproteobacteria	Acetobacterales	Acetobacteraceae	Rhodovastum		red	ME	0.114053	0.0185617	0	0.00461396	0.206607	0.000640365	0	0	0
Seq503	Bacteria	Pseudomonadota	Alphaproteobacteria	Rhizobiales	Pleomorphomonadaceae			green	ME	0	0	0.11405	0	0	0	0	0.205339	0.00233336
Seq504	Bacteria	Pseudomonadota	Gammaproteobacteria	Burkholderiales	Rhodocyclaceae	Propionivibrio		blue	ME	0.113562	0.000281238	0	0.116791	0	0	0	0.2042	0
Seq505	Bacteria	Bacteroidota	Bacteroidia	Chitinophagales	Saprospiraceae			black	ME	0.000655479	0.113058	0.000313325	0	0	0.203636	0.00613512	0.000379554	0.0427783
Seq508	Bacteria	Patescibacteria	Saccharimonadia	Saccharimonadales				black	ME	0.000327739	0.113058	0	0.201861	0.00792948	0	0	0.097925	0
Seq509	Bacteria	Pseudomonadota	Alphaproteobacteria	Rhodobacterales	Rhodobacteraceae	Rhodobacter		red	ME	0	0.113058	0	0.000576745	0	0	0	0.201543	0
Seq510	Bacteria	Bacteroidota	Bacteroidia	Sphingobacteriales	Sphingobacteriaceae	Mucilaginibacter		red	ME	0.112742	0.0267176	0	0	0.00176211	0.000640365	0	0.201543	0
Seq511	Bacteria	Bacteroidota	Bacteroidia	Bacteroidales	Paludibacteraceae	Paludibacter		blue	ME	0	0.111933	0.0253794	0.200995	0.00132158	0	0	0	0
Seq512	Bacteria	Bacillota	Clostridia	Clostridiales	Clostridiaceae	Clostridium_sensu_stricto_9		blue	ME	0.111104	0.0129369	0	0.200419	0.0290748	0	0	0.000379554	0
Seq513	Bacteria	Planctomycetota	Phycisphaerae	Tepidisphaerales	WD2101_soil_group			red	ME	0.110776	0.00253114	0	0	0.118061	0	0	0.200405	0.0264447
Seq514	Bacteria	Acidobacteriota	Acidobacteriae	Acidobacteriales	Acidobacteriaceae_(Subgroup_1)	Granulicella		green	ME	0.11012	0.00956208	0.00219328	0.000865117	0	0.199794	0.188348	0.00151822	0
Seq515	Bacteria	Thermodesulfobacteriota	Desulfuromonadia	Geobacterales	Geobacteraceae	Citrifermentans		red	ME	0.109629	0	0	0.000576745	0	0	0	0.199266	0
Seq516	Bacteria	Patescibacteria	Saccharimonadia	Saccharimonadales	LWQ8			blue	ME	0	0.10912	0	0.1984	0.0370042	0	0	0	0.00855565
Seq517	Bacteria	Cyanobacteria	Cyanobacteriia	Leptolyngbyales	Leptolyngbyaceae			brown	PH	0.108973	0.00421857	0	0.000576745	0	0.197873	0.157673	0	0
Seq520	Bacteria	Pseudomonadota	Alphaproteobacteria	Acetobacterales	Acetobacteraceae			grey	NON	0.10799	0.00196866	0.000313325	0	0	0.196592	0.138654	0	0
Seq523	Bacteria	Acidobacteriota	Acidobacteriae	Acidobacteriales	Acidobacteriaceae_(Subgroup_1)	Granulicella		pink	ME	0.107826	0	0	0	0	0.000640365	0	0.19585	0.00700008
Seq524	Bacteria	Pseudomonadota	Gammaproteobacteria	Burkholderiales	Comamonadaceae		aquaticus	yellow	PH	0.00262191	0.107433	0	0.029414	0.00528632	0.00128073	0.000613512	0.192814	0
Seq526	Bacteria	Pseudomonadota	Gammaproteobacteria	Burkholderiales	Oxalobacteraceae			blue	ME	0.107007	0	0	0.192056	0.0202642	0	0	0.00455465	0
Seq527	Bacteria	Bacteroidota	Bacteroidia	Chitinophagales	Chitinophagaceae	Ferruginibacter		brown	PH	0.0016387	0.10687	0.011593	0	0	0	0	0.191675	0.00311115
Seq530	Bacteria	Cyanobacteria	Cyanobacteriia	Leptolyngbyales	Leptolyngbyaceae			turquoise	CN	0	0.10687	0	0.0083628	0	0	0.000613512	0.191295	0
Seq531	Bacteria	Actinobacteriota	Actinobacteria	Propionibacteriales	Nocardioidaceae	Marmoricola		yellow	PH	0.000327739	0	0.106217	0.00173023	0.137004	0.156249	0.190802	0	0.00466672
Seq532	Bacteria	Bacteroidota	Bacteroidia	Flavobacteriales	Weeksellaceae	Chryseobacterium	marinum	pink	ME	0	0	0.105904	0	0.190308	0	0.00429458	0	0
Seq533	Bacteria	Pseudomonadota	Gammaproteobacteria	Xanthomonadales	Xanthomonadaceae	Luteimonas		brown	PH	0	0	0.105591	0	0	0.00192109	0	0.000379554	0.18978
Seq534	Bacteria	Actinobacteriota	Actinobacteria	Frankiales				yellow	PH	0.105368	0.000281238	0	0	0	0	0	0	0.18978
Seq537	Bacteria	Pseudomonadota	Gammaproteobacteria	Burkholderiales	Comamonadaceae	Leptothrix		turquoise	CN	0.0272024	0.105183	0.00438656	0.000576745	0.00176211	0.189548	0.130678	0	0.0855565
Seq538	Bacteria	Bacillota	Bacilli	Lactobacillales	Lactobacillaceae	Lactobacillus		grey	NON	0.10504	0.00506228	0	0	0.00704843	0.189548	0.0208594	0	0
Seq539	Bacteria	Bacteroidota	Bacteroidia	Sphingobacteriales	Sphingobacteriaceae	Mucilaginibacter		blue	ME	0.000327739	0.000562476	0.104024	0.00115349	0.0612332	0	0	0.00455465	0.189002
Seq543	Bacteria	Pseudomonadota	Gammaproteobacteria	WD260				red	ME	0	0.0044998	0.103397	0	0	0.0979758	0.188962	0.000379554	0.0101112
Seq544	Bacteria	Bacteroidota	Bacteroidia	Chitinophagales	Chitinophagaceae	Sediminibacterium		yellow	PH	0.103238	0.00646847	0	0	0.0999996	0	0	0.00189777	0.188224
Seq548	Bacteria	Bacillota	Bacilli	Lactobacillales	Lactobacillaceae	Lactobacillus		grey	NON	0.103074	0.0219365	0	0	0	0	0	0	0.186669
Seq549	Bacteria	Bacteroidota	Bacteroidia	Cytophagales	Cytophagaceae	Cytophaga		blue	ME	0.10291	0	0	0	0.0176211	0	0	0	0.186669
Seq551	Bacteria	Acidobacteriota	Vicinamibacteria	Vicinamibacterales				yellow	PH	0.00016387	0.0154681	0.102771	0	0	0	0	0	0.185891
Seq552	Bacteria	Planctomycetota	Planctomycetes	Isosphaerales	Isosphaeraceae			blue	ME	0.000327739	0.102371	0.000939976	0.000576745	0.185462	0.000640365	0	0.00872975	0.010889
Seq553	Bacteria	Actinobacteriota	Actinobacteria	Micrococcales	Microbacteriaceae			red	ME	0.101108	0	0.051072	0	0	0.184425	0.00429458	0	0
Seq554	Bacteria	Pseudomonadota	Alphaproteobacteria	Acetobacterales	Acetobacteraceae			green	ME	0.100452	0.000562476	0	0.000576745	0.000440527	0	0	0	0.181224
Seq556	Bacteria	Cyanobacteria	Cyanobacteriia	Pseudanabaenales	Pseudanabaenaceae	Pseudanabaena_PCC-7429		turquoise	CN	0.100452	0.00590599	0.000313325	0	0	0.0589136	0.027608	0	0.181224
Seq557	Bacteria	Pseudomonadota	Alphaproteobacteria	Sphingomonadales	Sphingomonadaceae	Sphingomonas		brown	PH	0	0.000281238	0.100264	0	0	0.181223	0.0656458	0	0
Seq559	Bacteria	Actinobacteriota	Actinobacteria	Micrococcales	Microbacteriaceae		soli	blue	ME	0.0999605	0.00337485	0.000939976	0.0464279	0.181056	0	0	0	0
Seq560	Bacteria	Planctomycetota	vadinHA49					turquoise	CN	0.003769	0.0998394	0.000313325	0.000288372	0	0.137038	0.178532	0	0
Seq562	Bacteria	Pseudomonadota	Gammaproteobacteria	Burkholderiales	Comamonadaceae	Polaromonas		turquoise	CN	0.0997966	0.00140619	0	0.177637	0	0.0710805	0.0319026	0.000379554	0
Seq564	Bacteria	Myxococcota	Polyangia	Polyangiales	Polyangiaceae	Pajaroellobacter		green	ME	0	0	0.0996375	0.0859349	0.090308	0.00384219	0.00797566	0.177631	0.105779
Seq565	Bacteria	Bacteroidota	Bacteroidia	Cytophagales	Cytophagaceae	Cytophaga		grey	NON	0.099305	0	0.000626651	0	0.177532	0	0	0	0.00233336
Seq568	Bacteria	Bacteroidota	Bacteroidia	Flavobacteriales	Flavobacteriaceae	Flavobacterium	micromati	turquoise	CN	0	0	0.0990108	0.000576745	0.177092	0	0	0	0
Seq569	Bacteria	Bacteroidota	Bacteroidia	Chitinophagales	Chitinophagaceae	Ferruginibacter		blue	ME	0.0134373	0.0987145	0	0.000576745	0	0.150486	0.176691	0.000379554	0
Seq570	Bacteria	Gemmatimonadota	Gemmatimonadetes	Gemmatimonadales	Gemmatimonadaceae	Gemmatimonas		brown	PH	0	0	0.0986975	0.176195	0.00925106	0.000640365	0	0.000759108	0
Seq573	Bacteria	Bacteroidota	Bacteroidia	Bacteroidales	Paludibacteraceae	Paludibacter		blue	ME	0.0984857	0	0.0012533	0.000288372	0	0	0	0	0.174224
Seq574	Bacteria	Bacteroidota	Bacteroidia	Chitinophagales	Chitinophagaceae	Ferruginibacter		brown	PH	0.000491609	0.0984332	0.000313325	0	0	0	0	0.173077	0
Seq576	Bacteria	Bacteroidota	Bacteroidia	Cytophagales	Spirosomaceae	Persicitalea	jodogahamensis	turquoise	CN	0	0	0.0983842	0.000865117	0.0273127	0.0121669	0.0116567	0	0.171891
Seq577	Bacteria	Bacteroidota	Bacteroidia	Chitinophagales	Chitinophagaceae	Ferruginibacter		turquoise	CN	0.0976663	0	0	0	0	0.171618	0.0288351	0	0
Seq580	Bacteria	Bdellovibrionota	Bdellovibrionia	Bdellovibrionales	Bdellovibrionaceae	Bdellovibrio		green	ME	0.0298243	0.0975895	0.00156663	0	0.0506606	0	0	0	0.171113
Seq581	Bacteria	Patescibacteria	Saccharimonadia	Saccharimonadales				brown	PH	0.0966831	0	0	0	0	0.170337	0.0441729	0	0
Seq584	Bacteria	Verrucomicrobiota	Verrucomicrobiae	Chthoniobacterales	Terrimicrobiaceae	Terrimicrobium		turquoise	CN	0.0966831	0	0.000626651	0	0	0	0	0	0.170335
Seq586	Bacteria	Bacteroidota	Bacteroidia	Chitinophagales	Saprospiraceae			turquoise	CN	0.0965192	0.00168743	0	0	0	0.0992565	0.169943	0	0
Seq587	Bacteria	Pseudomonadota	Gammaproteobacteria	Diplorickettsiales	Diplorickettsiaceae			blue	ME	0.0965192	0	0	0	0	0.169697	0.0049081	0.00151822	0.0552228
Seq588	Bacteria	Acidobacteriota	Acidobacteriae	Acidobacteriales	Acidobacteriaceae_(Subgroup_1)	Granulicella		blue	ME	0.0956999	0.000281238	0	0	0	0	0	0	0.169557
Seq591	Bacteria	Pseudomonadota	Gammaproteobacteria					turquoise	CN	0	0.00281238	0.0955643	0	0	0.0243339	0	0	0.169557
Seq593	Bacteria	Pseudomonadota	Alphaproteobacteria	Acetobacterales	Acetobacteraceae			blue	ME	0.095536	0	0	0	0.168722	0.00448255	0.00429458	0.0049342	0.0793342
Seq595	Bacteria	Verrucomicrobiota	Verrucomicrobiae	Chthoniobacterales	Chthoniobacteraceae	Candidatus_Udaeobacter		yellow	PH	0	0	0.0952509	0	0.168281	0	0	0	0.00466672
Seq598	Bacteria	Pseudomonadota	Gammaproteobacteria	Burkholderiales	Oxalobacteraceae	Undibacterium	parvum	grey	NON	0	0.0950584	0	0	0	0	0	0	0.168002
Seq599	Bacteria	Pseudomonadota	Alphaproteobacteria	Rhizobiales	Rhizobiales_Incertae_Sedis			yellow	PH	0.000491609	0	0.094311	0	0.1674	0	0	0	0
Seq600	Bacteria	Armatimonadota	Armatimonadia	Armatimonadales				pink	ME	0	0.0942147	0	0.0637303	0.00264316	0	0.000613512	0.166245	0.000777786
Seq601	Bacteria	Cyanobacteria	Cyanobacteriia	Leptolyngbyales	Leptolyngbyaceae	Chamaesiphon_PCC-7430		turquoise	CN	0	0	0.092431	0.000576745	0.166079	0	0	0	0.0396671
Seq602	Bacteria	Verrucomicrobiota	Verrucomicrobiae	Chthoniobacterales	Chthoniobacteraceae			yellow	PH	0.0920948	0	0.000313325	0.12054	0.0220263	0	0	0	0.165669
Seq603	Bacteria	Pseudomonadota	Alphaproteobacteria	Rhizobiales	Beijerinckiaceae	Roseiarcus		pink	ME	0.0919309	0.0163118	0	0	0	0.000640365	0	0.165486	0
Seq604	Bacteria	Actinobacteriota	Actinobacteria	Frankiales	Frankiaceae	Jatrophihabitans		blue	ME	0	0	0.0918043	0	0.163876	0.0505888	0.00122702	0	0.0202224
Seq605	Bacteria	Pseudomonadota	Alphaproteobacteria	Sphingomonadales	Sphingomonadaceae	Novosphingobium		pink	ME	0	0.0916835	0	0	0.000440527	0	0	0.163588	0
Seq613	Bacteria	Acidobacteriota	Holophagae	Holophagales	Holophagaceae			red	ME	0.000327739	0.0576537	0.0911777	0.161777	0	0	0	0.0254301	0
Seq617	Bacteria	Actinobacteriota	Actinobacteria	Micrococcales	Intrasporangiaceae	Janibacter		brown	PH	0.000327739	0	0.0911777	0.000288372	0	0.161372	0	0	0
Seq618	Bacteria	Pseudomonadota	Alphaproteobacteria	Acetobacterales	Acetobacteraceae	Roseomonas		turquoise	CN	0.0199921	0.091121	0	0.160623	0	0	0	0.0121457	0
Seq621	Bacteria	Planctomycetota	Planctomycetes	Planctomycetales	Schlesneriaceae	Schlesneria		blue	ME	0.0911115	0.023624	0	0	0.000881053	0	0	0.160551	0
Seq622	Bacteria	Pseudomonadota	Gammaproteobacteria	Burkholderiales	Nitrosomonadaceae	IS-44		yellow	PH	0.00016387	0.0899961	0	0.000576745	0.0136563	0	0	0.159792	0
Seq623	Bacteria	Cyanobacteria	Cyanobacteriia	Oxyphotobacteria_Incertae_Sedis	Unknown_Family	Calothrix_KVSF5		turquoise	CN	0.00016387	0.0897149	0.000313325	0	0	0.0665979	0.159513	0	0
Seq624	Bacteria	Bacteroidota	Bacteroidia	Chitinophagales	Chitinophagaceae			black	ME	0.0886535	0.000843713	0	0	0	0	0	0	0.159446
Seq625	Bacteria	Bacteroidota	Bacteroidia	Sphingobacteriales	Sphingobacteriaceae	Mucilaginibacter		blue	ME	0	0.0877462	0	0.0718047	0	0	0	0.157895	0.0116668
Seq626	Bacteria	Bacteroidota	Bacteroidia	Sphingobacteriales	AKYH767			turquoise	CN	0.00016387	0.087465	0	0	0.0140969	0	0	0.157895	0.000777786
Seq629	Bacteria	Pseudomonadota	Gammaproteobacteria	Burkholderiales	Comamonadaceae			yellow	PH	0.0873425	0	0.000313325	0.000288372	0	0.15753	0.000613512	0	0.0948899
Seq630	Bacteria	Actinobacteriota	Actinobacteria	Micrococcales	Microbacteriaceae			pink	ME	0.0873425	0	0	0.000288372	0	0	0	0.156756	0
Seq635	Bacteria	Patescibacteria	Saccharimonadia	Saccharimonadales	LWQ8			pink	ME	0.0873425	0	0.000939976	0	0	0.000640365	0	0	0.156335
Seq637	Bacteria	Pseudomonadota	Alphaproteobacteria	Rhizobiales	Xanthobacteraceae	Rhodopseudomonas	robiniae	brown	PH	0.0870148	0.00112495	0.000313325	0	0.0422906	0	0	0	0.156335
Seq639	Bacteria	Pseudomonadota	Alphaproteobacteria	Rhizobiales	Rhizobiales_Incertae_Sedis			yellow	PH	0	0.0866212	0	0	0.00264316	0.156249	0	0	0
Seq641	Bacteria	Pseudomonadota	Alphaproteobacteria	Sphingomonadales	Sphingomonadaceae	Sphingomonas		yellow	PH	0.0865232	0.0849338	0	0	0	0.0864492	0.155832	0	0
Seq642	Bacteria	Cyanobacteria	Cyanobacteriia	Leptolyngbyales	Leptolyngbyaceae	Phormidesmis_ANT,L52,6		turquoise	CN	0.0863593	0.00590599	0	0.000576745	0.000881053	0.155609	0.0546026	0	0
Seq643	Bacteria	Bacteroidota	Bacteroidia	Bacteroidales	Prolixibacteraceae	WCHB1-32		red	ME	0.0863593	0	0	0.154568	0.00220263	0	0	0.0277075	0
Seq644	Bacteria	Pseudomonadota	Gammaproteobacteria	Burkholderiales	Methylophilaceae	Methylotenera		brown	PH	0.0863593	0	0	0.154279	0.0255505	0	0	0.00986841	0
Seq648	Bacteria	Myxococcota	Polyangia	Polyangiales	Polyangiaceae			turquoise	CN	0.0091767	0.0860588	0.000939976	0.153991	0.000440527	0	0	0.0603491	0
Seq649	Bacteria	Cyanobacteria	Cyanobacteriia	Leptolyngbyales	Leptolyngbyaceae	Phormidesmis_ANT,L52,6		turquoise	CN	0.000655479	0.0199679	0.0855378	0	0	0.153047	0.120248	0	0
Seq650	Bacteria	Actinobacteriota	Actinobacteria	Frankiales				yellow	PH	0	0	0.0852245	0	0.00132158	0	0	0.152581	0.0147779
Seq654	Bacteria	Gemmatimonadota	Gemmatimonadetes	Gemmatimonadales	Gemmatimonadaceae			yellow	PH	0	0	0.0852245	0	0	0.152407	0.0619647	0.000759108	0
Seq655	Bacteria	Cyanobacteria	Cyanobacteriia	Leptolyngbyales	Leptolyngbyaceae			brown	PH	0.0845568	0.00253114	0.000313325	0	0	0.150486	0.0147243	0	0
Seq656	Bacteria	Bacteroidota	Bacteroidia	Sphingobacteriales	Sphingobacteriaceae	Mucilaginibacter		green	ME	0.0845568	0	0	0.149665	0	0.00192109	0	0.00531376	0
Seq657	Bacteria	Cyanobacteria	Cyanobacteriia	Leptolyngbyales	Leptolyngbyaceae			brown	PH	0.0840651	0.00140619	0	0.1488	0	0	0	0	0
Seq659	Bacteria	Planctomycetota	Planctomycetes	Gemmatales	Gemmataceae	Fimbriiglobus		grey	NON	0	0.000562476	0.0839712	0.000288372	0	0	0.00245405	0	0.148557
Seq662	Bacteria	Bacillota	Clostridia	Clostridiales	Clostridiaceae	Clostridium_sensu_stricto_12		blue	ME	0	0.0835276	0.011593	0.147935	0.00220263	0	0	0	0
Seq665	Bacteria	Cyanobacteria	Cyanobacteriia	Cyanobacteriales	Phormidiaceae	Tychonema_CCAP_1459-11B	bourrellyi	brown	PH	0	0.0835276	0	0	0	0	0	0.147647	0
Seq666	Bacteria	Acidobacteriota	Acidobacteriae	Acidobacteriales	Acidobacteriaceae_(Subgroup_1)	Acidipila		blue	ME	0.0791491	0.0832464	0.000313325	0.000288372	0.0581495	0.147284	0.0374242	0.000379554	0.0567784
Seq667	Bacteria	Armatimonadota	Chthonomonadetes	Chthonomonadales	Chthonomonadaceae	Chthonomonas		brown	PH	0.0832458	0	0	0	0	0.0486677	0.147243	0	0
Seq668	Bacteria	Pseudomonadota	Gammaproteobacteria	Xanthomonadales	Rhodanobacteraceae	Rhodanobacter	ginsengisoli	pink	ME	0.0830819	0.000843713	0	0	0.0550658	0	0	0.146887	0.0614451
Seq670	Bacteria	Actinobacteriota	Actinobacteria	Frankiales	Nakamurellaceae	Nakamurella	panacisegetis	red	ME	0.0827542	0.00112495	0	0.146493	0	0	0	0	0
Seq673	Bacteria	Actinobacteriota	Actinobacteria	Frankiales	Frankiaceae	Frankia		green	ME	0.00016387	0.0154681	0.0827179	0.027107	0	0.00128073	0.00184054	0.14499	0
Seq676	Bacteria	Actinobacteriota	Coriobacteriia	OPB41				red	ME	0.00016387	0.0821214	0	0.0605582	0	0	0.00122702	0.144231	0
Seq680	Bacteria	Pseudomonadota	Gammaproteobacteria	Burkholderiales	Nitrosomonadaceae	IS-44		yellow	PH	0	0	0.0820913	0	0	0.144082	0.0288351	0	0
Seq683	Bacteria	Pseudomonadota	Alphaproteobacteria	Rhizobiales	Xanthobacteraceae	Pseudolabrys		blue	ME	0	0	0.0811513	0	0.143612	0	0	0	0
Seq684	Bacteria	Fibrobacterota	Fibrobacteria	Fibrobacterales	Fibrobacteraceae	possible_genus_04		grey	NON	0	0.0809965	0	0	0	0.0134477	0	0	0.143113
Seq687	Bacteria	Myxococcota	Polyangia	Polyangiales	Phaselicystidaceae	Phaselicystis		grey	NON	0	0.0809965	0	0.00173023	0.000881053	0.00128073	0	0.142333	0
Seq691	Bacteria	Acidobacteriota	Acidobacteriae	Solibacterales	Solibacteraceae	Candidatus_Solibacter		red	ME	0.0809516	0	0	0	0.140969	0.0569925	0.00429458	0	0.10189
Seq692	Bacteria	Patescibacteria	Parcubacteria					brown	PH	0	0	0.080838	0.140726	0.00176211	0	0	0.038335	0.00155557
Seq693	Bacteria	Planctomycetota	Planctomycetes	Isosphaerales	Isosphaeraceae	Aquisphaera		red	ME	0	0.0807152	0	0	0	0.14024	0.0521485	0	0
Seq697	Bacteria	Pseudomonadota	Gammaproteobacteria	Burkholderiales	Oxalobacteraceae		antarcticum	grey	NON	0	0.080434	0	0.139861	0	0	0	0.0398532	0
Seq698	Bacteria	Bdellovibrionota	Bdellovibrionia	Bdellovibrionales	Bdellovibrionaceae	Bdellovibrio		blue	ME	0.000491609	0.0795903	0.0119064	0.139861	0	0	0	0.00341599	0
Seq701	Bacteria	Pseudomonadota	Gammaproteobacteria	Burkholderiales	Oxalobacteraceae			pink	ME	0	0	0.0795847	0	0	0.138959	0.0595107	0	0
Seq702	Bacteria	Actinobacteriota	Actinobacteria	Micrococcales	Intrasporangiaceae	Aquipuribacter		turquoise	CN	0.00016387	0	0.078958	0	0	0.138319	0.0472404	0	0
Seq704	Bacteria	Bacteroidota	Bacteroidia	Chitinophagales	Chitinophagaceae	Parasediminibacterium		grey	NON	0	0.0787466	0	0	0.137444	0	0	0	0
Seq707	Bacteria	Acidobacteriota	Acidobacteriae	Acidobacteriales	Acidobacteriaceae_(Subgroup_1)	Granulicella		red	ME	0.0498164	0.0784653	0	0	0	0	0	0.137019	0
Seq714	Bacteria	Pseudomonadota	Gammaproteobacteria	Burkholderiales	Oxalobacteraceae	Glaciimonas		red	ME	0	0	0.0783314	0	0.137004	0.000640365	0	0.00872975	0.0342226
Seq718	Bacteria	Actinobacteriota	Acidimicrobiia	Microtrichales	Ilumatobacteraceae	Ilumatobacter		turquoise	CN	0.0566989	0.0781841	0.000313325	0.1364	0.05022	0	0	0.00151822	0
Seq722	Bacteria	Actinobacteriota	Actinobacteria	Frankiales	Sporichthyaceae			yellow	PH	0.000819348	0.0781841	0	0	0.0233479	0.135757	0.0319026	0.000379554	0.00155557
Seq723	Bacteria	Pseudomonadota	Alphaproteobacteria	Acetobacterales	Acetobacteraceae	Acidiphilium		black	ME	0.0781658	0.0320611	0	0	0	0	0.000613512	0	0.135335
Seq727	Bacteria	Pseudomonadota	Alphaproteobacteria	Sphingomonadales	Sphingomonadaceae	Novosphingobium		yellow	PH	0.078002	0	0.00156663	0.000288372	0	0	0	0.134742	0
Seq731	Bacteria	Pseudomonadota	Gammaproteobacteria	Xanthomonadales	Xanthomonadaceae			brown	PH	0.0778381	0.0174367	0	0.044121	0.00132158	0	0	0.134362	0
Seq733	Bacteria	Bacteroidota	Bacteroidia	Flavobacteriales	Flavobacteriaceae	Flavobacterium		turquoise	CN	0.0775104	0.0191242	0	0.00115349	0	0	0	0.133603	0.101112
Seq734	Bacteria	Nitrospirota	Nitrospiria	Nitrospirales	Nitrospiraceae	Nitrospira		yellow	PH	0.00016387	0.034311	0.0773914	0	0	0.133196	0.0595107	0	0.00777786
Seq736	Bacteria	Planctomycetota	Planctomycetes	Isosphaerales	Isosphaeraceae			turquoise	CN	0.000491609	0.0770592	0	0	0	0.0288164	0.133132	0	0
Seq737	Bacteria	Pseudomonadota	Alphaproteobacteria	Acetobacterales	Acetobacteraceae	Rhodovastum		green	ME	0	0.00168743	0.0764514	0	0	0	0	0.132464	0
Seq739	Bacteria	Bacteroidota	Bacteroidia	Chitinophagales	Chitinophagaceae	Edaphobaculum		blue	ME	0	0	0.0761381	0.000288372	0	0	0	0	0.132224
Seq740	Bacteria	Gemmatimonadota	Gemmatimonadetes	Gemmatimonadales	Gemmatimonadaceae	Gemmatimonas		yellow	PH	0	0	0.0751981	0.00201861	0.00132158	0.0992565	0.130678	0.000759108	0.00777786
Seq742	Bacteria	Patescibacteria	Saccharimonadia	Saccharimonadales	Saccharimonadaceae	TM7a		blue	ME	0.0747246	0	0	0	0	0.00896511	0.130678	0	0
Seq746	Bacteria	Bacteroidota	Bacteroidia	Cytophagales	Hymenobacteraceae	Hymenobacter	lapidarius	brown	PH	0.0684975	0.0739655	0	0.0164372	0.00748895	0	0	0	0.130668
Seq751	Bacteria	Bacteroidota	Bacteroidia	Cytophagales	Hymenobacteraceae	Hymenobacter		black	ME	0.00016387	0.0736843	0	0	0	0	0	0	0.129113
Seq754	Bacteria	Pseudomonadota	Gammaproteobacteria	Xanthomonadales	Xanthomonadaceae			black	ME	0	0.00534352	0.0736315	0	0.00440527	0	0	0.128669	0.000777786
Seq759	Bacteria	Pseudomonadota	Gammaproteobacteria	Xanthomonadales	Xanthomonadaceae	Luteimonas	ginsengisoli	yellow	PH	0	0	0.0733181	0	0.128634	0	0	0.000379554	0
Seq761	Bacteria	Actinobacteriota	Thermoleophilia	Gaiellales	Gaiellaceae	Gaiella		yellow	PH	0.072922	0.00281238	0	0.0138419	0.000881053	0	0	0.12791	0.0054445
Seq762	Bacteria	Patescibacteria	Saccharimonadia	Saccharimonadales				pink	ME	0.070464	0.0722781	0	0.062	0.127753	0	0.000613512	0.101721	0.00466672
Seq769	Bacteria	Actinobacteriota	Thermoleophilia	Solirubrobacterales	Solirubrobacteraceae	Conexibacter		yellow	PH	0.0721027	0.00168743	0	0	0	0.0294568	0.12761	0	0
Seq771	Bacteria	Bacteroidota	Bacteroidia	Chitinophagales	Chitinophagaceae	Sediminibacterium		turquoise	CN	0.0717749	0.00140619	0	0	0	0.127433	0.0447864	0	0
Seq772	Bacteria	Cyanobacteria	Cyanobacteriia	Leptolyngbyales	Leptolyngbyaceae			brown	PH	0.0714472	0	0.000313325	0	0.126872	0	0	0	0
Seq773	Bacteria	Pseudomonadota	Gammaproteobacteria	Burkholderiales	Oxalobacteraceae	Noviherbaspirillum		yellow	PH	0.0712833	0	0	0.00346047	0	0	0	0.126012	0
Seq776	Bacteria	Bacteroidota	Bacteroidia	Cytophagales	Hymenobacteraceae	Hymenobacter		brown	PH	0	0	0.0711249	0	0.125991	0	0	0	0.00155557
Seq780	Bacteria	Actinobacteriota	Acidimicrobiia	IMCC26256				yellow	PH	0.0709556	0	0	0	0	0.125511	0.104297	0	0
Seq781	Bacteria	Bacteroidota	Bacteroidia	Cytophagales	Cytophagaceae	Cytophaga		blue	ME	0	0.00393733	0.0708115	0.124865	0.0370042	0	0	0.0466852	0
Seq782	Bacteria	Pseudomonadota	Gammaproteobacteria	Burkholderiales	Oxalobacteraceae	Massilia	brevitalea	brown	PH	0	0	0.0708115	0.000865117	0.0942727	0.00896511	0	0.0618673	0.124446
Seq784	Bacteria	Bacteroidota	Bacteroidia	Flavobacteriales	Flavobacteriaceae	Flavobacterium		brown	PH	0.0706278	0.000281238	0	0.124	0.000440527	0	0	0.080845	0
Seq787	Bacteria	Pseudomonadota	Gammaproteobacteria	Burkholderiales	Oxalobacteraceae			turquoise	CN	0	0.0022499	0.0695582	0	0.00352421	0	0.00184054	0.123735	0.0155557
Seq789	Bacteria	Bacteroidota	Bacteroidia	Sphingobacteriales	Sphingobacteriaceae	Solitalea		blue	ME	0.0693169	0.000562476	0	0	0	0.000640365	0	0.00189777	0.12289
Seq792	Bacteria	Bacteroidota	Bacteroidia	Chitinophagales	37-13			blue	ME	0.0693169	0.00871837	0	0	0	0.075563	0.122702	0	0
Seq794	Bacteria	Bacteroidota	Bacteroidia	Chitinophagales	Chitinophagaceae	Sediminibacterium	aquarii	red	ME	0.00360513	0.0691845	0	0.000576745	0.0392069	0	0	0.00759108	0.122112
Seq795	Bacteria	Bacteroidota	Bacteroidia	Sphingobacteriales	Sphingobacteriaceae	Mucilaginibacter		blue	ME	0.0688253	0.00168743	0.000313325	0.121405	0	0	0	0.0880566	0
Seq799	Bacteria	Pseudomonadota	Alphaproteobacteria	Caulobacterales	Caulobacteraceae	Brevundimonas		turquoise	CN	0.00016387	0.068622	0.000939976	0.121116	0.00264316	0.000640365	0	0	0
Seq802	Bacteria	Bacteroidota	Bacteroidia	Sphingobacteriales	Sphingobacteriaceae	Pedobacter		turquoise	CN	0	0.068622	0	0	0.120704	0	0	0	0.0264447
Seq803	Bacteria	Pseudomonadota	Alphaproteobacteria	Acetobacterales	Acetobacteraceae	Rhodovastum		turquoise	CN	0.0684975	0	0	0	0.0118942	0	0	0	0.120557
Seq814	Bacteria	Bacteroidota	Kapabacteria	Kapabacteriales				grey	NON	0.0683337	0.00421857	0	0.12054	0.000881053	0	0	0.0804655	0.0163335
Seq815	Bacteria	Pseudomonadota	Gammaproteobacteria	Xanthomonadales	Xanthomonadaceae	Thermomonas		turquoise	CN	0.0681698	0.00928085	0	0.120251	0	0	0	0	0.0116668
Seq818	Bacteria	Pseudomonadota	Alphaproteobacteria	Rhizobiales	Xanthobacteraceae	Pseudolabrys		red	ME	0.067842	0	0	0	0.0118942	0.118467	0.120248	0	0.00233336
Seq819	Bacteria	Actinobacteriota	Acidimicrobiia					brown	PH	0.00016387	0	0.0676783	0.000576745	0.0154184	0	0	0.1188	0
Seq820	Bacteria	WPS-2						black	ME	0	0.0674971	0	0	0	0.117827	0.0938673	0	0
Seq823	Bacteria	WPS-2						green	ME	0.000491609	0.0674971	0	0.0360465	0	0	0	0.117662	0
Seq824	Bacteria	Verrucomicrobiota	Verrucomicrobiae	Pedosphaerales	Pedosphaeraceae			red	ME	0	0	0.067365	0.0631535	0	0	0	0.116903	0
Seq830	Bacteria	Pseudomonadota	Alphaproteobacteria	Caulobacterales	Caulobacteraceae			blue	ME	0	0.0672158	0	0	0	0	0	0	0.116668
Seq837	Bacteria	Armatimonadota	Armatimonadia	Armatimonadales				black	ME	0.0668588	0.00787466	0	0.00173023	0.0687222	0.00192109	0	0.0189777	0.116668
Seq839	Bacteria	Bacteroidota	Bacteroidia	Chitinophagales	Chitinophagaceae			yellow	PH	0	0.0663721	0	0.000865117	0.00572685	0	0	0.116144	0
Seq840	Bacteria	Bacillota	Negativicutes	Veillonellales-Selenomonadales	Sporomusaceae	Pelosinus		blue	ME	0.0378539	0.0663721	0	0	0	0.0774841	0.0049081	0	0.11589
Seq841	Bacteria	Verrucomicrobiota	Verrucomicrobiae	Pedosphaerales	Pedosphaeraceae			yellow	PH	0.0658756	0.00618723	0	0.000288372	0.115418	0	0	0	0
Seq843	Bacteria	Cyanobacteria	Sericytochromatia					green	ME	0.000327739	0.0658096	0	0	0	0	0	0.114625	0.00388893
Seq844	Bacteria	Acidobacteriota	Acidobacteriae					brown	PH	0	0.0655284	0.0429256	0.0562326	0.114537	0	0	0.0413714	0.0147779
Seq846	Bacteria	Bacteroidota	Bacteroidia	Cytophagales	Spirosomaceae	Spirosoma		turquoise	CN	0	0.0652472	0	0	0	0	0	0	0.113557
Seq847	Bacteria	Pseudomonadota	Gammaproteobacteria	Burkholderiales	Comamonadaceae			blue	ME	0.0650563	0.00618723	0	0.0977582	0.113215	0	0	0.0345394	0
Seq852	Bacteria	Actinobacteriota	Actinobacteria	Micrococcales	Intrasporangiaceae	Oryzihumus		brown	PH	0.0637453	0	0	0.110158	0.0273127	0	0	0.0352985	0
Seq856	Bacteria	Myxococcota	Polyangia					black	ME	0.0635814	0.00562476	0	0	0	0.110143	0.052762	0	0
Seq858	Bacteria	Acidobacteriota	Acidobacteriae	Acidobacteriales	Acidobacteriaceae_(Subgroup_1)	Acidicapsa		red	ME	0.0634176	0.0573725	0	0.000288372	0	0.0781245	0.109819	0.000759108	0
Seq867	Bacteria	Chloroflexota	P2-11E					yellow	PH	0.0630898	0.00253114	0	0	0	0.109502	0.0392648	0	0.0147779
Seq869	Bacteria	Pseudomonadota	Alphaproteobacteria	Sphingomonadales	Sphingomonadaceae	Sphingomonas		yellow	PH	0.00016387	0.0629973	0	0	0	0	0	0.109312	0
Seq872	Bacteria	Pseudomonadota	Gammaproteobacteria	Burkholderiales	Nitrosomonadaceae	Ellin6067		yellow	PH	0.0624343	0.000562476	0.000626651	0.0421023	0	0	0	0.108932	0
Seq874	Bacteria	Bacteroidota	Bacteroidia	Chitinophagales	Chitinophagaceae	Ferruginibacter		grey	NON	0	0.0621536	0	0.034893	0	0	0	0.108932	0.021778
Seq883	Bacteria	Pseudomonadota	Alphaproteobacteria	Caulobacterales	Caulobacteraceae	Phenylobacterium		grey	NON	0	0.0615911	0	0	0.0154184	0	0	0.108932	0.00622229
Seq884	Bacteria	Cyanobacteria	Cyanobacteriia	Cyanobacteriales	Chroococcidiopsaceae	Crinalium_SAG_22,89		turquoise	CN	0	0	0.0614118	0	0.0123347	0	0	0.108173	0
Seq887	Bacteria	Pseudomonadota	Alphaproteobacteria	Rhodobacterales	Rhodobacteraceae	Rhodobacter		turquoise	CN	0	0.0613098	0	0	0	0.00256146	0.00245405	0	0.108112
Seq894	Bacteria	Acidobacteriota	Holophagae	Subgroup_7				yellow	PH	0	0.0613098	0.0119064	0	0	0.0416237	0.107365	0	0
Seq897	Bacteria	Actinobacteriota	Actinobacteria	Propionibacteriales	Propionibacteriaceae	Tessaracoccus		turquoise	CN	0	0.0607474	0	0.106698	0	0	0	0.0284666	0.00777786
Seq898	Bacteria	Bacteroidota	Bacteroidia	Sphingobacteriales	Sphingobacteriaceae	Mucilaginibacter		blue	ME	0.0606318	0.000562476	0	0	0	0.106301	0.051535	0	0
Seq899	Bacteria	Acidobacteriota	Acidobacteriae	Bryobacterales	Bryobacteraceae	Bryobacter		turquoise	CN	0.0235972	0.0601849	0	0	0	0.0313779	0.106138	0	0.00622229
Seq900	Bacteria	Pseudomonadota	Gammaproteobacteria	Burkholderiales	A21b			yellow	PH	0.0601402	0.0424669	0.000313325	0.000865117	0.105726	0	0	0	0
Seq901	Bacteria	Pseudomonadota	Alphaproteobacteria	Azospirillales	Inquilinaceae	Inquilinus		blue	ME	0	0.00112495	0.0595318	0	0	0.10566	0.00306756	0	0.0622229
Seq908	Bacteria	Patescibacteria	Saccharimonadia	Saccharimonadales	Saccharimonadaceae	TM7a		pink	ME	0.059157	0	0	0	0	0.103739	0.0969349	0	0.000777786
Seq909	Bacteria	Actinobacteriota	Actinobacteria	Pseudonocardiales	Pseudonocardiaceae	Pseudonocardia		brown	PH	0	0.0590599	0	0.093721	0	0	0	0.102859	0
Seq910	Bacteria	Pseudomonadota	Alphaproteobacteria	Rhizobiales	Rhizobiales_Incertae_Sedis			yellow	PH	0.0586653	0.0239052	0	0.0201861	0	0	0	0.10248	0
Seq914	Bacteria	Pseudomonadota	Alphaproteobacteria	Sphingomonadales	Sphingomonadaceae	Novosphingobium	bradum	grey	NON	0.00344126	0.0584975	0	0	0	0	0	0	0.101112
Seq920	Bacteria	Planctomycetota	Planctomycetes	Gemmatales	Gemmataceae			red	ME	0.0583376	0.0365609	0	0.0599814	0.0299558	0	0	0.100582	0
Seq921	Bacteria	Pseudomonadota	Gammaproteobacteria	Burkholderiales	Methylophilaceae	Methylotenera		grey	NON	0.0583376	0	0	0.000576745	0	0.100537	0.0822106	0	0
Seq923	Bacteria	Pseudomonadota	Alphaproteobacteria	Sphingomonadales	Sphingomonadaceae	Sphingomonas		brown	PH	0.00901283	0.0582162	0	0	0.10044	0	0	0	0.00311115
Seq931	Bacteria	Pseudomonadota	Gammaproteobacteria					turquoise	CN	0	0.0576537	0	0	0	0	0	0.100202	0.0132224
Seq932	Bacteria	Abditibacteriota	Abditibacteria	Abditibacteriales	Abditibacteriaceae	Abditibacterium		turquoise	CN	0.0571905	0	0	0.0997768	0.0920701	0.000640365	0	0	0.0536673
Seq934	Bacteria	Pseudomonadota	Gammaproteobacteria	Burkholderiales	Comamonadaceae	Acidovorax		grey	NON	0	0.0565288	0.000313325	0	0	0.0979758	0.0496945	0	0
Seq935	Bacteria	Pseudomonadota	Gammaproteobacteria	Burkholderiales	Rhodocyclaceae	Candidatus_Accumulibacter		red	ME	0	0	0.0563986	0	0.0973564	0	0	0	0
Seq939	Bacteria	Actinobacteriota	Actinobacteria	Micrococcales	Microbacteriaceae	Cryobacterium		turquoise	CN	0.0563712	0.000281238	0.000313325	0	0.0973564	0	0	0.087677	0.0116668
Seq940	Bacteria	Armatimonadota						red	ME	0.0563712	0	0	0.0971814	0.000881053	0	0	0.0125253	0
Seq945	Bacteria	Verrucomicrobiota	Verrucomicrobiae	Chthoniobacterales	Chthoniobacteraceae	Chthoniobacter		turquoise	CN	0.0563712	0	0	0.0259535	0	0	0.000613512	0.0964068	0.000777786
Seq948	Bacteria	Patescibacteria	Saccharimonadia	Saccharimonadales				turquoise	CN	0	0.0562476	0	0.096028	0.0110132	0	0	0	0
Seq949	Bacteria	Deinococcota	Deinococci	Deinococcales	Deinococcaceae	Deinobacterium		brown	PH	0.0557157	0	0	0	0	0.0288164	0.00920268	0	0.0956677
Seq953	Bacteria	Pseudomonadota	Gammaproteobacteria	Burkholderiales	Comamonadaceae	Leptothrix		turquoise	CN	0.0555518	0	0	0.0181675	0	0	0	0.0956477	0
Seq954	Bacteria	WPS-2						grey	NON	0.0555518	0.00309362	0	0	0	0	0	0.0948885	0
Seq957	Bacteria	Patescibacteria	Saccharimonadia	Saccharimonadales	LWQ8			pink	ME	0.0555518	0	0.000313325	0.00144186	0.0942727	0	0	0.052758	0
Seq958	Bacteria	Bacteroidota	Bacteroidia	Chitinophagales	Chitinophagaceae	Ferruginibacter		yellow	PH	0	0.0548414	0	0	0	0.0934933	0.049081	0	0.010889
Seq963	Bacteria	Bdellovibrionota	Oligoflexia	0319-6G20				pink	ME	0.0545686	0.00703094	0	0.0934326	0	0	0	0.00113866	0
Seq965	Bacteria	Patescibacteria	Saccharimonadia	Saccharimonadales	LWQ8			blue	ME	0	0.0545601	0.00407323	0.000576745	0	0	0	0.0933703	0
Seq966	Bacteria	Bacteroidota	Bacteroidia	Cytophagales	Hymenobacteraceae	Hymenobacter		grey	NON	0.00016387	0.0537164	0.0012533	0.00173023	0	0	0	0.0929908	0.0396671
Seq968	Bacteria	Gemmatimonadota	Gemmatimonadetes	Gemmatimonadales	Gemmatimonadaceae	Gemmatimonas		brown	PH	0.0535854	0	0	0.0181675	0	0.000640365	0	0.0918521	0.010889
Seq970	Bacteria	Pseudomonadota	Gammaproteobacteria	Burkholderiales	Nitrosomonadaceae	966-1		turquoise	CN	0.0535854	0	0	0	0	0	0	0.000379554	0.0917788
Seq974	Bacteria	Pseudomonadota	Alphaproteobacteria	Rhodobacterales	Rhodobacteraceae		aquaticus	yellow	PH	0	0.0534352	0	0	0	0.0493081	0.0914133	0	0
Seq976	Bacteria	Pseudomonadota	Alphaproteobacteria	Acetobacterales	Acetobacteraceae	Roseococcus		turquoise	CN	0.0534215	0.00787466	0.000939976	0.0911256	0.00881053	0	0	0.0273279	0
Seq980	Bacteria	Actinobacteriota	Acidimicrobiia	Microtrichales	Iamiaceae	Iamia		turquoise	CN	0	0.022499	0.0532653	0.0911256	0	0	0	0.0041751	0
Seq986	Bacteria	WPS-2						grey	NON	0	0.0531539	0	0	0	0	0	0.0907134	0
Seq991	Bacteria	Pseudomonadota	Alphaproteobacteria	Rhizobiales	Xanthobacteraceae	Afipia		red	ME	0	0.0528727	0	0	0	0.000640365	0	0.0903339	0
Seq995	Bacteria	Actinobacteriota	Actinobacteria	Frankiales	Geodermatophilaceae	Klenkia		turquoise	CN	0.00934057	0.052029	0	0.083628	0.000440527	0	0	0.0899543	0.0155557
Seq997	Bacteria	Bacteroidota	Bacteroidia	Sphingobacteriales	Sphingobacteriaceae	Pedobacter		turquoise	CN	0	0.0517478	0.00657983	0.0896838	0	0	0	0	0
Seq998	Bacteria	Pseudomonadota	Alphaproteobacteria	Rhodobacterales	Rhodobacteraceae	Rubellimicrobium		turquoise	CN	0.051619	0.00984332	0	0.0161488	0.000881053	0	0	0.0891952	0.00155557
Seq1000	Bacteria	Actinobacteriota	Acidimicrobiia	Microtrichales	Ilumatobacteraceae	CL500-29_marine_group		brown	PH	0.051619	0	0	0.000865117	0.0889864	0	0	0	0.0560006
Seq1003	Bacteria	Acidobacteriota	Blastocatellia	Blastocatellales	Blastocatellaceae			turquoise	CN	0	0.0511853	0	0.00173023	0.0414095	0	0	0.00569331	0.0886677
Seq1006	Bacteria	Pseudomonadota	Gammaproteobacteria	Burkholderiales	Oxalobacteraceae	Noviherbaspirillum		yellow	PH	0	0	0.051072	0.0885303	0	0	0	0	0
Seq1007	Bacteria	Pseudomonadota	Alphaproteobacteria	Sphingomonadales	Sphingomonadaceae	Sphingomonas		yellow	PH	0.0509635	0	0	0	0	0.0883703	0.0644188	0	0
Seq1009	Bacteria	Cyanobacteria	Cyanobacteriia	Leptolyngbyales	Leptolyngbyaceae	Phormidesmis_ANT,L52,6		brown	PH	0.0507996	0.0120932	0.0266327	0	0.0881053	0	0	0	0
Seq1015	Bacteria	Pseudomonadota	Gammaproteobacteria	Burkholderiales	Oxalobacteraceae	Massilia		grey	NON	0.0506357	0.00365609	0	0	0	0.08773	0.0803701	0	0.00155557
Seq1017	Bacteria	Pseudomonadota	Gammaproteobacteria	Xanthomonadales	Xanthomonadaceae			grey	NON	0	0	0.0504454	0	0	0.0864492	0.0171783	0	0
Seq1024	Bacteria	Bdellovibrionota	Oligoflexia	0319-6G20				green	ME	0.000655479	0.0503416	0	0	0.0859027	0	0	0.0208755	0.00933344
Seq1025	Bacteria	Patescibacteria	Saccharimonadia	Saccharimonadales	LWQ8			grey	NON	0	0.0503416	0	0	0	0.0493081	0.0852782	0.000379554	0
Seq1039	Bacteria	Pseudomonadota	Alphaproteobacteria	Rhizobiales	Xanthobacteraceae			yellow	PH	0.050308	0	0	0	0.0237884	0	0	0.0850201	0
Seq1045	Bacteria	Planctomycetota	vadinHA49					grey	NON	0.0499803	0.00393733	0.000313325	0.0844931	0	0.00320182	0	0	0
Seq1048	Bacteria	WPS-2						grey	NON	0.0494886	0.00140619	0	0	0.0832595	0	0	0	0
Seq1056	Bacteria	Acidobacteriota	Acidobacteriae	Bryobacterales	Bryobacteraceae	Bryobacter		turquoise	CN	0.00262191	0.0492166	0.026946	0	0.000440527	0	0	0.0831224	0
Seq1068	Bacteria	Myxococcota	Polyangia	Nannocystales	Nannocystaceae	Nannocystis		turquoise	CN	0	0	0.0491921	0	0	0	0	0.0831224	0
Seq1080	Bacteria	Verrucomicrobiota	Verrucomicrobiae	Opitutales	Opitutaceae	Opitutus		red	ME	0.0491609	0.0115307	0	0.0824745	0	0	0	0.0501012	0
Seq1081	Bacteria	Bdellovibrionota	Oligoflexia	0319-6G20				grey	NON	0.048997	0	0	0	0.0572685	0	0	0	0.0824454
Seq1087	Bacteria	Pseudomonadota	Alphaproteobacteria	Acetobacterales	Acetobacteraceae	Acidiphilium		grey	NON	0	0.0489354	0.000313325	0	0	0.000640365	0.000613512	0.0819837	0
Seq1088	Bacteria	Pseudomonadota	Alphaproteobacteria	Rhodobacterales	Rhodobacteraceae	Rhodobacter		brown	PH	0	0.0486541	0	0	0.0365637	0	0	0	0.0816676
Seq1093	Bacteria	Pseudomonadota	Gammaproteobacteria	Burkholderiales	Oxalobacteraceae	Massilia		brown	PH	0.000983218	0.0483729	0	0	0	0	0	0.0816041	0
Seq1095	Bacteria	Myxococcota	Polyangia	Polyangiales	Polyangiaceae	Pajaroellobacter		turquoise	CN	0.0483416	0	0	0.0807442	0.0665195	0	0.000613512	0.0330212	0
Seq1102	Bacteria	Bacteroidota	Bacteroidia	Chitinophagales	Chitinophagaceae	Edaphobaculum		grey	NON	0.00671866	0.0480917	0	0	0	0	0	0.0800859	0
Seq1105	Bacteria	Planctomycetota	Phycisphaerae	Tepidisphaerales	Tepidisphaeraceae			turquoise	CN	0.0480138	0	0.00156663	0	0	0	0	0.0800859	0
Seq1106	Bacteria	Chloroflexota	Chloroflexia	Chloroflexales	Chloroflexaceae	Chloronema		turquoise	CN	0.00016387	0.0478104	0	0	0.00792948	0	0.0797566	0	0.0700008
Seq1119	Bacteria	Patescibacteria	Saccharimonadia	Saccharimonadales	Saccharimonadaceae	TM7a		pink	ME	0.0476861	0.00112495	0	0	0.00220263	0.0794052	0.00736214	0	0.0567784
Seq1122	Bacteria	Acidobacteriota	Blastocatellia	Blastocatellales	Blastocatellaceae	Aridibacter		turquoise	CN	0.0471945	0	0	0.079014	0.00220263	0	0	0.0622469	0
Seq1124	Bacteria	Planctomycetota	Planctomycetes	Isosphaerales	Isosphaeraceae	Tundrisphaera		grey	NON	0.0470306	0.0120932	0	0	0.00440527	0	0	0.0789473	0
Seq1128	Bacteria	Actinobacteriota	Acidimicrobiia	Microtrichales	Iamiaceae	Iamia		turquoise	CN	0.0467029	0.00787466	0	0.000288372	0	0	0	0.0789473	0
Seq1133	Bacteria	Chloroflexota	P2-11E					yellow	PH	0	0.0466855	0	0	0.0788543	0	0	0	0
Seq1134	Bacteria	Actinobacteriota	Actinobacteria	Propionibacteriales	Nocardioidaceae	Nocardioides		turquoise	CN	0.0447364	0.000281238	0	0	0.0779732	0	0	0	0.0101112
Seq1136	Bacteria	Patescibacteria	Saccharimonadia	Saccharimonadales				pink	ME	0.0139289	0.0447168	0	0	0.0779732	0	0	0.00151822	0.00155557
Seq1137	Bacteria	Bacillota	Bacilli	Lactobacillales	Lactobacillaceae	Lactobacillus		grey	NON	0.000819348	0.0444356	0.000313325	0	0	0	0	0	0.0777786
Seq1139	Bacteria	Pseudomonadota	Alphaproteobacteria	Caulobacterales	Caulobacteraceae			red	ME	0.00802961	0.0435919	0	0	0.0488985	0	0	0	0.0770009
Seq1140	Bacteria	Cyanobacteria	Cyanobacteriia	Pseudanabaenales	Pseudanabaenaceae	Pseudanabaena_PCC-7429	frigida	turquoise	CN	0.0432616	0.00478104	0	0.076707	0.0162995	0	0	0.0129048	0.00311115
Seq1142	Bacteria	Pseudomonadota	Alphaproteobacteria	Acetobacterales	Acetobacteraceae			black	ME	0.0316268	0.0430294	0.00532653	0	0	0	0	0.0766699	0
Seq1144	Bacteria	Pseudomonadota	Gammaproteobacteria	Burkholderiales	Comamonadaceae			grey	NON	0	0.0219365	0.0426123	0.0746884	0	0	0	0.0322621	0
Seq1145	Bacteria	Pseudomonadota	Alphaproteobacteria	Sphingomonadales	Sphingomonadaceae	Sphingomonas		grey	NON	0	0.0421857	0	0	0.074449	0	0	0.0155617	0.00155557
Seq1147	Bacteria	Chloroflexota	KD4-96					turquoise	CN	0	0.0419044	0.040419	0.0109581	0	0	0	0.0743926	0
Seq1151	Bacteria	Actinobacteriota	Actinobacteria					black	ME	0.0416229	0	0	0	0	0.0742823	0.0607377	0	0
Seq1153	Bacteria	Actinobacteriota	Actinobacteria	Micrococcales	Demequinaceae	Demequina	lutea	blue	ME	0.0411313	0	0	0.0582512	0	0	0	0.0740131	0.0171113
Seq1160	Bacteria	Chloroflexota	Chloroflexia	Chloroflexales	Roseiflexaceae			yellow	PH	0.0411313	0.0143431	0	0.0729582	0	0	0	0.000379554	0
Seq1161	Bacteria	Pseudomonadota	Gammaproteobacteria	Burkholderiales	Oxalobacteraceae	Noviherbaspirillum		yellow	PH	0	0.0410607	0	0.0726698	0	0	0	0.017839	0
Seq1162	Bacteria	Chloroflexota	Anaerolineae	RBG-13-54-9				turquoise	CN	0.0409674	0	0	0.0723814	0	0	0	0	0
Seq1165	Bacteria	Bacteroidota	Bacteroidia	Chitinophagales	Chitinophagaceae	Ferruginibacter		brown	PH	0	0.0303737	0.0407323	0.0723814	0	0	0	0.0717357	0.00466672
Seq1166	Bacteria	Actinobacteriota	Actinobacteria	Frankiales	Sporichthyaceae	Longivirga		red	ME	0.0406397	0	0	0	0.0718059	0	0	0	0.0248892
Seq1172	Bacteria	Acidobacteriota	Acidobacteriae	Acidobacteriales	Acidobacteriaceae_(Subgroup_1)	Terriglobus		green	ME	0.0249082	0.0399358	0	0	0.00176211	0.0717209	0.0478539	0	0
Seq1173	Bacteria	Pseudomonadota	Alphaproteobacteria	Rhizobiales	Xanthobacteraceae			brown	PH	0.0396565	0	0	0.014707	0.0700437	0	0	0.0129048	0
Seq1181	Bacteria	Bacteroidota	Bacteroidia	Sphingobacteriales	KD3-93			turquoise	CN	0.0394926	0	0	0.0694977	0	0	0	0	0
Seq1182	Bacteria	Bacteroidota	Bacteroidia	Flavobacteriales	NS9_marine_group			turquoise	CN	0.0391649	0	0	0.0449861	0	0	0	0.0694584	0
Seq1192	Bacteria	Bacteroidota	Bacteroidia	Cytophagales	Hymenobacteraceae	Hymenobacter		yellow	PH	0	0.0390921	0.0025066	0	0	0	0	0.0694584	0
Seq1196	Bacteria	Gemmatimonadota	Gemmatimonadetes	Gemmatimonadales	Gemmatimonadaceae			yellow	PH	0.0209753	0.0390921	0	0.000288372	0	0	0	0.0694584	0.0241114
Seq1197	Bacteria	Verrucomicrobiota	Verrucomicrobiae	Opitutales	Opitutaceae	Cephaloticoccus		red	ME	0.039001	0	0.000313325	0.0219163	0	0	0	0	0.069223
Seq1198	Bacteria	Actinobacteriota	Thermoleophilia	Gaiellales				yellow	PH	0.0385094	0	0	0.000288372	0.0317179	0	0	0.0690789	0
Seq1203	Bacteria	Pseudomonadota	Gammaproteobacteria	Burkholderiales	Oxalobacteraceae	Noviherbaspirillum	suwonense	yellow	PH	0.0383455	0	0	0.000576745	0	0	0	0.0683198	0
Seq1216	Bacteria	Pseudomonadota	Alphaproteobacteria	Rhodobacterales	Rhodobacteraceae	Pseudorhodobacter		turquoise	CN	0.00016387	0	0.0382257	0	0	0	0	0.0683198	0
Seq1217	Bacteria	Bacteroidota	Bacteroidia	Cytophagales	Hymenobacteraceae	Hymenobacter		brown	PH	0.0378539	0	0	0	0.000440527	0	0	0.0683198	0.0490005
Seq1223	Bacteria	Cyanobacteria	Sericytochromatia					blue	ME	0.0367068	0.0151868	0	0.000288372	0.0682816	0	0	0.0182186	0
Seq1229	Bacteria	Pseudomonadota	Gammaproteobacteria	Burkholderiales	Nitrosomonadaceae	MND1		yellow	PH	0	0.0365609	0	0	0	0	0	0.0671811	0
Seq1230	Bacteria	Verrucomicrobiota	Verrucomicrobiae	Opitutales	Opitutaceae	Cephaloticoccus		blue	ME	0	0.0365609	0	0.0622884	0	0	0	0.0538967	0.0661118
Seq1233	Bacteria	Bacteroidota	Bacteroidia	Sphingobacteriales	Lentimicrobiaceae	Lentimicrobium		red	ME	0.000819348	0.0163118	0.0363457	0.0285489	0.000440527	0	0	0.0660424	0
Seq1241	Bacteria	Bacteroidota	Bacteroidia	Cytophagales				turquoise	CN	0.0358875	0.000281238	0	0	0	0	0	0.0656629	0
Seq1257	Bacteria	Pseudomonadota	Gammaproteobacteria	Burkholderiales	Nitrosomonadaceae	MND1		yellow	PH	0.0358875	0	0	0.0651721	0	0	0	0.00341599	0
Seq1264	Bacteria	Myxococcota	Myxococcia	Myxococcales	Myxococcaceae			brown	PH	0.00016387	0.0357172	0	0	0	0.0640365	0.0588972	0	0
Seq1266	Bacteria	Bacteroidota	Bacteroidia	Sphingobacteriales	Lentimicrobiaceae	Lentimicrobium		blue	ME	0.003769	0.035436	0	0	0	0.0640365	0.0374242	0	0
Seq1272	Bacteria	Bacteroidota	Bacteroidia	Chitinophagales	Chitinophagaceae	Segetibacter		yellow	PH	0.0353959	0	0.000626651	0	0	0	0	0.063006	0
Seq1273	Bacteria	Pseudomonadota	Alphaproteobacteria	Rhizobiales	Hyphomicrobiaceae	Hyphomicrobium		yellow	PH	0.0353959	0	0	0	0.0621143	0	0	0	0.0248892
Seq1276	Bacteria	Pseudomonadota						turquoise	CN	0.035232	0.0115307	0	0.062	0.0180616	0	0	0	0
Seq1277	Bacteria	Deinococcota	Deinococci	Deinococcales	Deinococcaceae	Deinococcus		black	ME	0.035232	0	0	0	0	0.061475	0.051535	0	0
Seq1285	Bacteria	Actinobacteriota	Thermoleophilia	Solirubrobacterales	67-14			turquoise	CN	0.0350681	0.010687	0	0	0	0.061475	0.0374242	0	0
Seq1296	Bacteria	Bacillota	Bacilli	Lactobacillales	Lactobacillaceae	Lactobacillus		grey	NON	0	0.0345922	0.0187995	0.000576745	0.01674	0	0	0.0611082	0.0140002
Seq1298	Bacteria	Bacillota	Clostridia	Clostridia_or	Gracilibacteraceae	Lutispora		red	ME	0.0345765	0	0	0	0	0.00192109	0	0.05959	0
Seq1313	Bacteria	Pseudomonadota	Alphaproteobacteria	Sphingomonadales	Sphingomonadaceae	Sphingomonas		yellow	PH	0.0345765	0	0	0	0	0	0	0.0588309	0
Seq1318	Bacteria	Patescibacteria	Saccharimonadia	Saccharimonadales	LWQ8			pink	ME	0.0345765	0	0	0	0	0	0	0.0588309	0.00388893
Seq1326	Bacteria	Acidobacteriota	Blastocatellia	Blastocatellales	Blastocatellaceae	JGI_0001001-H03		yellow	PH	0.0342488	0	0	0.0527721	0.0581495	0.0108862	0	0.00379554	0.0163335
Seq1341	Bacteria	Armatimonadota	Armatimonadia	Armatimonadales				brown	PH	0.0340849	0.00281238	0	0.0579628	0	0	0	0.0356781	0
Seq1342	Bacteria	Patescibacteria	Saccharimonadia	Saccharimonadales				black	ME	0.033921	0.000281238	0	0.0184558	0	0	0	0.0576922	0
Seq1343	Bacteria	Bdellovibrionota	Bdellovibrionia	Bdellovibrionales	Bdellovibrionaceae	Bdellovibrio		grey	NON	0.00311352	0.0337485	0	0	0.0533037	0	0	0.0576922	0.0163335
Seq1347	Bacteria	Bacteroidota	Bacteroidia	Flavobacteriales	Flavobacteriaceae	Flavobacterium		turquoise	CN	0.0332655	0	0	0.0576745	0	0	0.000613512	0.052758	0
Seq1361	Bacteria	Pseudomonadota	Alphaproteobacteria	Sphingomonadales	Sphingomonadaceae	Sphingopyxis		turquoise	CN	0.00016387	0.0331861	0	0	0.0105726	0.0243339	0.00674863	0	0.0575562
Seq1362	Bacteria	Deinococcota	Deinococci	Deinococcales	Deinococcaceae	Deinococcus		grey	NON	0.0331017	0	0	0	0.0572685	0.00832474	0	0	0.0497783
Seq1369	Bacteria	Bacteroidota	Bacteroidia	Cytophagales	Hymenobacteraceae	Hymenobacter		brown	PH	0	0.0329048	0	0.0562326	0.000440527	0	0	0	0
Seq1373	Bacteria	Actinobacteriota	Actinobacteria	Micrococcales	Cellulomonadaceae	Cellulomonas		brown	PH	0.0322823	0	0	0.00634419	0.0555064	0	0	0.000379554	0
Seq1378	Bacteria	Bacillota	Clostridia	Clostridia_or	Hungateiclostridiaceae			red	ME	0.0319546	0.000281238	0	0	0	0	0	0.0554149	0.00933344
Seq1393	Bacteria	Armatimonadota	Armatimonadia	Armatimonadales				grey	NON	0.0312991	0	0	0.00144186	0.0444932	0	0	0.000379554	0.0552228
Seq1395	Bacteria	Pseudomonadota	Alphaproteobacteria	Caulobacterales	Caulobacteraceae			red	ME	0.0134373	0.0306549	0	0.0550791	0	0	0	0	0
Seq1402	Bacteria	Acidobacteriota	Holophagae	Subgroup_7				yellow	PH	0.0306436	0	0	0	0.0264316	0	0	0	0.054445
Seq1404	Bacteria	Bacteroidota	Bacteroidia	Sphingobacteriales	KD3-93			yellow	PH	0.0304798	0.0267176	0.000313325	0	0.000881053	0	0	0.0542762	0
Seq1408	Bacteria	Planctomycetota	Planctomycetes	Isosphaerales	Isosphaeraceae			brown	PH	0.030152	0.00871837	0	0	0.0308369	0	0	0.0485829	0.0536673
Seq1412	Bacteria	Bacteroidota	Bacteroidia	Sphingobacteriales	Sphingobacteriaceae	Pedobacter		yellow	PH	0.0275301	0.028405	0.0300792	0.0536372	0.04185	0	0.000613512	0	0
Seq1417	Bacteria	Actinobacteriota	Actinobacteria	Propionibacteriales	Propionibacteriaceae	Aestuariimicrobium		blue	ME	0.0299882	0.0202491	0	0.0201861	0	0	0	0.0535171	0
Seq1437	Bacteria	Bdellovibrionota	Oligoflexia	Oligoflexales	Oligoflexales_fa	Oligoflexus		brown	PH	0.0299882	0	0	0.0530605	0.0149779	0.0249742	0.0282216	0.0478238	0.00700008
Seq1446	Bacteria	Pseudomonadota	Alphaproteobacteria	Caulobacterales	Caulobacteraceae	Phenylobacterium		brown	PH	0.0298243	0	0	0.0521954	0	0	0	0.00227733	0
Seq1457	Bacteria	Myxococcota	Myxococcia	Myxococcales				red	ME	0.0294965	0	0	0	0.0515416	0	0	0	0
Seq1462	Bacteria	Planctomycetota	vadinHA49					turquoise	CN	0.0294965	0.0179992	0	0.0510419	0	0	0	0	0.000777786
Seq1469	Bacteria	Cyanobacteria	Sericytochromatia					brown	PH	0.0290049	0.000281238	0	0	0.0484579	0.0454659	0.00920268	0.00607287	0.0505561
Seq1477	Bacteria	Pseudomonadota	Gammaproteobacteria	Burkholderiales	Oxalobacteraceae	Glaciimonas		red	ME	0.0290049	0	0	0	0	0	0	0.0504807	0
Seq1482	Bacteria	Pseudomonadota	Alphaproteobacteria	Sphingomonadales	Sphingomonadaceae	Sphingomonas		yellow	PH	0.0283495	0.00365609	0	0.0496	0	0	0	0	0
Seq1484	Bacteria	Actinobacteriota	MB-A2-108					yellow	PH	0.0283495	0	0	0.0493117	0	0	0	0.0269483	0
Seq1491	Bacteria	Armatimonadota	Armatimonadia	Armatimonadales	Armatimonadaceae	Armatimonas		grey	NON	0.0281856	0	0	0	0.0488985	0	0	0.000379554	0.0124446
Seq1508	Bacteria	Chloroflexota	Anaerolineae	Caldilineales	Caldilineaceae			yellow	PH	0	0.0281238	0	0.000288372	0	0.0275357	0.0484674	0	0
Seq1510	Bacteria	Planctomycetota	Planctomycetes	Isosphaerales	Isosphaeraceae	Candidatus_Nostocoida		red	ME	0	0.0275613	0.0153529	0	0.0255505	0	0	0.00721153	0.0482228
Seq1537	Bacteria	Pseudomonadota	Gammaproteobacteria	Burkholderiales	Oxalobacteraceae		arcticum	grey	NON	0.0272024	0	0	0	0.0136563	0.0480274	0.025154	0.00189777	0.0210002
Seq1538	Bacteria	Acidobacteriota	Holophagae	Subgroup_7				yellow	PH	0.0267108	0.0157493	0	0.0253768	0.01674	0	0	0.0478238	0
Seq1551	Bacteria	Bdellovibrionota	Bdellovibrionia	Bdellovibrionales	Bdellovibrionaceae	Bdellovibrio		pink	ME	0.0265469	0	0	0.0302791	0	0	0	0.0478238	0
Seq1556	Bacteria	Planctomycetota	Planctomycetes	Gemmatales	Gemmataceae	Fimbriiglobus		turquoise	CN	0.0196644	0.0264364	0	0.0475814	0	0	0	0.0121457	0
Seq1566	Bacteria	Planctomycetota	Planctomycetes	Planctomycetales	Rubinisphaeraceae	SH-PL14		turquoise	CN	0.0257275	0.00112495	0	0.0467163	0	0	0	0	0
Seq1569	Bacteria	Bacteroidota	Bacteroidia	Chitinophagales	37-13			blue	ME	0.0257275	0	0.000939976	0	0.0414095	0	0	0.0455465	0
Seq1574	Bacteria	Bacteroidota	Bacteroidia	Cytophagales	Hymenobacteraceae	Hymenobacter		brown	PH	0.0253998	0	0	0.0452744	0.000881053	0	0	0	0.00155557
Seq1592	Bacteria	Actinobacteriota	Thermoleophilia	Solirubrobacterales	67-14			turquoise	CN	0.0253998	0.00140619	0	0	0.0444932	0	0	0.0311234	0.00622229
Seq1598	Bacteria	Verrucomicrobiota	Verrucomicrobiae	Chthoniobacterales	Chthoniobacteraceae	Candidatus_Udaeobacter		yellow	PH	0.0124541	0.0250302	0	0.0250884	0	0	0	0.0440283	0
Seq1619	Bacteria	Bacteroidota	Bacteroidia	Cytophagales	Spirosomaceae			brown	PH	0.023925	0.00337485	0	0.0429675	0.000440527	0	0	0.0220141	0
Seq1628	Bacteria	Bacteroidota	Bacteroidia	Sphingobacteriales	env,OPS_17			yellow	PH	0.023925	0	0	0.0372	0.0215858	0	0	0	0.00155557
Seq1638	Bacteria	Pseudomonadota	Alphaproteobacteria	Acetobacterales	Acetobacteraceae	Acidiphilium		yellow	PH	0.023925	0.0115307	0	0	0.0321584	0	0	0.0371963	0.0054445
Seq1764	Bacteria	Verrucomicrobiota	Verrucomicrobiae	Verrucomicrobiales	Verrucomicrobiaceae			red	ME	0.0234334	0.000562476	0	0.0311442	0.024229	0.0320182	0.0282216	0.0227733	0.0357782
Seq1799	Bacteria	Acidobacteriota	Acidobacteriae	Acidobacteriae_or	Acidobacteriae_fa	Paludibaculum		yellow	PH	0.0160592	0.022499	0	0.0322977	0	0	0	0	0
Seq1803	Bacteria	Bacteroidota	Bacteroidia	Cytophagales	Hymenobacteraceae	Hymenobacter		yellow	PH	0.0217947	0	0	0.0210512	0	0	0	0.0277075	0.0318892
Seq1860	Bacteria	Pseudomonadota	Alphaproteobacteria	Acetobacterales	Acetobacteraceae			black	ME	0.0155676	0.00871837	0.0213061	0.0268186	0.00572685	0	0	0.0303643	0
Seq1868	Bacteria	Planctomycetota	vadinHA49					turquoise	CN	0.0211392	0.0143431	0	0.0288372	0	0	0	0.0174595	0
Seq1939	Bacteria	Planctomycetota	vadinHA49					brown	PH	0.0199921	0.00112495	0.00501321	0.0227814	0.00176211	0.0102458	0	0.0163208	0
Seq2162	Bacteria	Verrucomicrobiota	Verrucomicrobiae	Chthoniobacterales	Chthoniobacteraceae	Candidatus_Udaeobacter		yellow	PH	0.0183534	0	0	0.0204744	0.00704843	0.0224128	0.0202459	0.0091093	0.0116668

## Sheet: Лист1
Table S3. PERMANOVA performed to evaluate the effects of the region, sampling site, and chemical parameters on the cryoconite microbiome composition
A. Significance of glacier
Permutation test for adonis under reduced model
Terms added sequentially (first to last)
Permutation: free
Number of permutations: 999
vegan::adonis2(formula = dist ~ Type, data = metadata)
	Df	SumOfSqs	R2	F	Pr(>F)
Type	5	93528	0.78874	46.296	0.001	***
Residual	62	25051	0.21126
Total	67	118578	1.00000
---
Signif. codes: 0 '***' 0.001 '**' 0.01 '*' 0.05 '.' 0.1 ' ' 1
B. Significance of region
Permutation test for adonis under reduced model
Terms added sequentially (first to last)
Permutation: free
Number of permutations: 999
vegan::adonis2(formula = dist ~ Region, data = metadata)
	Df	SumOfSqs	R2	F	Pr(>F)
Region	2	61829	0.52142	35.409	0.001	***
Residual	65	56749	0.47858
Total	67	118578	1.00000
---
Signif. codes: 0 '***' 0.001 '**' 0.01 '*' 0.05 '.' 0.1 ' ' 1
C. Significance of chemical parameters
Permutation test for adonis under reduced model
Terms added sequentially (first to last)
Permutation: free
Number of permutations: 999
vegan::adonis2(formula = dist ~ pH + N.NH4 + TOC + P2O5 + Cu + Pb + Zn + Cd + Ni + N.NO3 + TON + CN + K2O, data = metadata)
	Df	SumOfSqs	R2	F	Pr(>F)
pH	1	20125	0.16972	55.7237	0.001	***
N,NH4	1	22046	0.18592	61.0442	0.001	***
TOC	1	4260	0.03593	11.796	0.001	***
P2O5	1	6056	0.05107	16.7684	0.001	***
Cu	1	18128	0.15288	50.1946	0.001	***
Pb	1	3097	0.02612	8.576	0.001	***
Zn	1	11836	0.09982	32.7729	0.001	***
Cd	1	3384	0.02854	9.3695	0.001	***
Ni	1	5418	0.04569	15.0023	0.001	***
N,NO3	1	1122	0.00946	3.1063	0.012	*
TON	1	944	0.00796	2.613	0.02	*
CN	1	698	0.00589	1.933	0.079	,
K2O	1	1962	0.01654	5.4317	0.001	***
Residual	54	19502	0.16447
Total	67	118578	1
---
Signif. codes: 0 '***' 0.001 '**' 0.01 '*' 0.05 '.' 0.1 ' ' 1
